# Supplementary material for: Flying Drosophila show sex-specific attraction to fly-labelled food
Source: Sci Rep. 2019 Oct 18;9:14947. doi: 10.1038/s41598-019-51351-1 (PMC6802089; doi:10.1038/s41598-019-51351-1)
Supplement: Supplementary file 2 — Supplemental information [file 41598_2019_51351_MOESM2_ESM.xlsx]

## Sheet: Fig.2
Tester Cs Sex	Labelling Flyies	Lift Up	Landing	PF	LF
MALE	Cs M	1	0	0	0
MALE	Cs M	1	0	0	0
MALE	Cs M	1	0	0	0
MALE	Cs M	1	0	0	0
MALE	Cs M	1	0	0	0
MALE	Cs M	1	1	0	1
MALE	Cs M	1	1	1	0
MALE	Cs M	1	0	0	0
MALE	Cs M	1	1	0	1
MALE	Cs M	1	1	0	1
MALE	Cs M	1	0	0	0
MALE	Cs M	1	0	0	0
MALE	Cs M	1	0	0	0
MALE	Cs M	1	0	0	0
MALE	Cs M	1	0	0	0
MALE	Cs M	1	0	0	0
MALE	Cs M	1	1	0	1
MALE	Cs M	1	0	0	0
MALE	Cs M	1	0	0	0
MALE	Cs M	1	0	0	0
MALE	Cs M	0	0	0	0
MALE	Cs M	1	1	1	0
MALE	Cs M	1	1	0	1
MALE	Cs M	1	1	0	1
MALE	Cs M	0	0	0	0
MALE	Cs M	1	1	0	1
MALE	Cs M	1	1	0	1
MALE	Cs M	1	0	0	0
MALE	Cs M	1	1	0	1
MALE	Cs M	1	1	1	0
MALE	Cs M	1	0	0	0
MALE	Cs M	0	0	0	0
MALE	Cs M	1	1	1	0
MALE	Cs M	1	0	0	0
MALE	Cs M	1	0	0	0
MALE	Cs M	1	1	0	1
MALE	Cs M	0	0	0	0
MALE	Cs M	1	1	0	1
MALE	Cs M	0	0	0	0
MALE	Cs M	1	0	0	0
MALE	Cs M	1	1	0	1
MALE	Cs M	1	1	1	0
MALE	Cs M	1	1	0	1
MALE	Cs M	1	1	0	1
MALE	Cs M	1	0	0	0
MALE	Cs M	1	0	0	0
MALE	Cs M	1	1	0	1
MALE	Cs M	1	0	0	0
MALE	Cs M	0	0	0	0
MALE	Cs M	1	0	0	0
MALE	Cs M	1	1	0	1
MALE	Cs M	1	1	0	1
MALE	Cs M	1	0	0	0
MALE	Cs M	1	1	1	0
MALE	Cs M+F	1	1	0	1
MALE	Cs M+F	1	1	0	1
MALE	Cs M+F	1	1	1	0
MALE	Cs M+F	1	1	1	0
MALE	Cs M+F	1	1	0	1
MALE	Cs M+F	1	1	1	0
MALE	Cs M+F	1	1	1	0
MALE	Cs M+F	1	0	0	0
MALE	Cs M+F	1	1	1	0
MALE	Cs M+F	1	1	0	1
MALE	Cs M+F	0	0	0	0
MALE	Cs M+F	1	1	0	1
MALE	Cs M+F	1	1	0	1
MALE	Cs M+F	1	1	0	1
MALE	Cs M+F	1	1	0	1
MALE	Cs M+F	1	1	0	1
MALE	Cs M+F	1	1	0	1
MALE	Cs M+F	1	1	0	1
MALE	Cs M+F	1	1	0	1
MALE	Cs M+F	1	1	1	0
MALE	Cs M+F	1	1	0	1
MALE	Cs M+F	1	0	0	0
MALE	Cs M+F	1	1	0	1
MALE	Cs M+F	1	1	0	1
MALE	Cs M+F	1	1	1	0
MALE	Cs M+F	1	1	0	1
MALE	Cs M+F	1	1	0	1
MALE	Cs M+F	1	1	0	1
MALE	Cs M+F	1	1	0	1
MALE	Cs M+F	1	1	0	1
MALE	Cs M+F	1	1	0	1
MALE	Cs M+F	1	1	0	1
MALE	Cs M+F	1	1	1	0
MALE	Cs M+F	1	1	0	1
MALE	Cs M+F	0	0	0	0
MALE	Cs M+F	1	1	0	1
MALE	Cs M+F	1	0	0	0
MALE	Cs M+F	1	1	1	0
MALE	Cs M+F	1	1	0	1
MALE	Cs M+F	1	1	0	1
MALE	virgin Cs F	1	1	0	1
MALE	virgin Cs F	1	1	0	1
MALE	virgin Cs F	1	1	0	1
MALE	virgin Cs F	1	1	1	0
MALE	virgin Cs F	1	1	0	1
MALE	virgin Cs F	1	1	1	0
MALE	virgin Cs F	1	1	1	0
MALE	virgin Cs F	1	1	0	1
MALE	virgin Cs F	1	1	0	1
MALE	virgin Cs F	1	0	0	0
MALE	virgin Cs F	1	1	0	1
MALE	virgin Cs F	1	1	1	0
MALE	virgin Cs F	1	1	0	1
MALE	virgin Cs F	1	1	1	0
MALE	virgin Cs F	1	1	0	1
MALE	virgin Cs F	1	1	0	1
MALE	virgin Cs F	1	1	1	0
MALE	virgin Cs F	1	1	1	0
MALE	virgin Cs F	1	1	0	1
MALE	virgin Cs F	1	1	0	1
MALE	virgin Cs F	1	1	0	1
MALE	virgin Cs F	1	1	0	1
MALE	virgin Cs F	1	1	0	1
MALE	virgin Cs F	1	1	0	1
MALE	virgin Cs F	1	1	1	0
MALE	virgin Cs F	1	1	0	1
MALE	virgin Cs F	1	1	1	0
MALE	virgin Cs F	1	1	0	1
MALE	virgin Cs F	1	1	0	1
MALE	virgin Cs F	1	1	0	1
MALE	virgin Cs F	1	1	0	1
MALE	virgin Cs F	1	1	0	1
MALE	virgin Cs F	1	1	0	1
MALE	virgin Cs F	1	0	0	0
MALE	virgin Cs F	1	0	0	0
MALE	virgin Cs F	1	1	1	0
MALE	virgin Cs F	1	1	1	0
MALE	virgin Cs F	1	0	0	0
MALE	virgin Cs F	1	0	0	0
MALE	virgin Cs F	1	1	0	1
MALE	virgin Cs F	1	1	1	0
MALE	virgin Cs F	1	1	0	1
MALE	virgin Cs F	1	1	0	1
MALE	virgin Cs F	1	1	0	1
MALE	virgin Cs F	1	1	1	0
MALE	virgin Cs F	1	1	1	0
MALE	mated Cs F	1	1	0	1
MALE	mated Cs F	1	1	0	1
MALE	mated Cs F	1	1	1	0
MALE	mated Cs F	1	1	0	1
MALE	mated Cs F	1	1	0	1
MALE	mated Cs F	1	1	0	1
MALE	mated Cs F	1	1	0	1
MALE	mated Cs F	1	1	0	1
MALE	mated Cs F	0	0	0	0
MALE	mated Cs F	1	1	1	0
MALE	mated Cs F	1	1	1	0
MALE	mated Cs F	1	1	1	0
MALE	mated Cs F	1	1	1	0
MALE	mated Cs F	1	1	1	0
MALE	mated Cs F	1	1	1	0
MALE	mated Cs F	1	1	0	1
MALE	mated Cs F	1	1	0	1
MALE	mated Cs F	1	1	0	1
MALE	mated Cs F	1	1	0	1
MALE	mated Cs F	1	0	0	0
MALE	mated Cs F	1	1	0	1
MALE	mated Cs F	1	1	1	0
MALE	mated Cs F	1	1	0	1
MALE	mated Cs F	1	1	0	1
MALE	mated Cs F	1	1	0	1
MALE	mated Cs F	1	0	0	0
MALE	mated Cs F	1	1	0	1
MALE	mated Cs F	1	1	0	1
MALE	mated Cs F	1	1	1	0
MALE	mated Cs F	1	1	0	1
MALE	mated Cs F	1	1	1	0
MALE	mated Cs F	1	1	0	1
MALE	mated Cs F	1	1	0	1
MALE	mated Cs F	1	1	0	1
MALE	mated Cs F	1	1	1	0
MALE	mated Cs F	1	1	1	0
MALE	mated Cs F	1	0	0	0
MALE	mated Cs F	1	1	0	1
MALE	mated Cs F	1	1	0	1
MALE	mated Cs F	1	1	0	1
MALE	mated Cs F	1	1	0	1
MALE	mated Cs F	1	0	0	0
MALE	mated Cs F	1	0	0	0
MALE	mated Cs F	1	1	1	0
MALE	mated Cs F	1	1	0	1
MALE	mated Cs F	1	0	0	0
MALE	mated Cs F	1	1	1	0
MALE	mated Cs F	1	1	0	1
MALE	mated Cs F	1	1	0	1
MALE	mated Cs F	1	1	0	1
MALE	mated Cs F	1	1	1	0
MALE	mated Cs F	1	1	0	1
MALE	virgin Cs F + cVA	1	1	0	1
MALE	virgin Cs F + cVA	1	1	1	0
MALE	virgin Cs F + cVA	1	0	0	0
MALE	virgin Cs F + cVA	1	1	1	0
MALE	virgin Cs F + cVA	1	1	0	1
MALE	virgin Cs F + cVA	1	0	0	0
MALE	virgin Cs F + cVA	1	0	0	0
MALE	virgin Cs F + cVA	1	1	0	1
MALE	virgin Cs F + cVA	0	0	0	0
MALE	virgin Cs F + cVA	1	0	0	0
MALE	virgin Cs F + cVA	1	1	0	1
MALE	virgin Cs F + cVA	0	0	0	0
MALE	virgin Cs F + cVA	1	1	0	1
MALE	virgin Cs F + cVA	1	1	0	1
MALE	virgin Cs F + cVA	1	0	0	0
MALE	virgin Cs F + cVA	1	1	1	0
MALE	virgin Cs F + cVA	1	0	0	0
MALE	virgin Cs F + cVA	1	1	1	0
MALE	virgin Cs F + cVA	1	1	0	1
MALE	virgin Cs F + cVA	0	0	0	0
MALE	virgin Cs F + cVA	1	1	1	0
MALE	virgin Cs F + cVA	1	1	0	1
MALE	virgin Cs F + cVA	0	0	0	0
MALE	virgin Cs F + cVA	1	1	0	1
MALE	virgin Cs F + cVA	1	0	0	0
MALE	virgin Cs F + cVA	1	1	0	1
MALE	virgin Cs F + cVA	1	1	1	0
MALE	virgin Cs F + cVA	1	1	0	1
MALE	virgin Cs F + cVA	1	1	0	1
MALE	virgin Cs F + cVA	1	0	0	0
MALE	virgin Cs F + cVA	1	1	0	1
MALE	virgin Cs F + cVA	1	0	0	0
MALE	virgin Cs F + cVA	1	0	0	0
MALE	virgin Cs F + cVA	1	0	0	0
MALE	virgin Cs F + cVA	1	1	0	1
MALE	virgin Cs F + cVA	1	0	0	0
MALE	virgin Cs F + cVA	1	1	0	1
MALE	virgin Cs F + cVA	1	0	0	0
MALE	virgin Cs F + cVA	1	0	0	0
MALE	virgin Cs F + cVA	1	0	0	0
MALE	virgin Cs F + cVA	1	0	0	0
MALE	virgin Cs F + cVA	1	0	0	0
MALE	virgin Cs F + cVA	1	0	0	0
MALE	virgin Cs F + cVA	0	0	0	0
MALE	virgin Cs F + cVA	1	0	0	0
MALE	virgin Cs F + cVA	1	1	0	1
MALE	virgin Cs F + cVA	1	1	1	0
MALE	virgin Cs F + cVA	0	0	0	0
MALE	virgin Cs F + cVA	1	1	0	1
MALE	virgin Cs F + cVA	1	0	0	0
MALE	virgin Cs F + cVA	1	1	1	0
MALE	virgin Cs F + cVA	1	0	0	0
MALE	virgin Cs F + cVA	1	1	1	0
MALE	virgin Cs F + cVA	1	0	0	0
MALE	virgin Cs F + cVA	1	1	1	0
MALE	virgin Cs F + cVA	1	0	0	0
MALE	virgin Cs F + cVA	1	1	0	1
MALE	virgin Cs F + cVA	1	0	0	0
MALE	virgin Cs F + cVA	1	0	0	0
MALE	virgin Cs F + cVA	1	1	0	1
MALE	virgin Cs F + cVA	1	1	1	0
MALE	virgin Cs F + cVA	1	0	0	0
MALE	virgin Cs F + cVA	0	0	0	0
MALE	virgin Cs F + cVA	1	1	1	0
MALE	virgin Cs F + cVA	1	0	0	0
MALE	virgin Cs F + cVA	1	1	0	1
MALE	virgin Cs F + cVA	1	1	0	1
MALE	virgin Cs F + cVA	1	1	0	1
MALE	virgin Cs F + cVA	1	0	0	0
MALE	virgin Cs F + cVA	1	0	0	0
MALE	virgin Cs F + cVA	1	1	0	1
MALE	virgin Cs F + cVA	1	0	0	0
MALE	virgin Cs F + cVA	1	1	0	1
MALE	virgin Cs F + cVA	1	0	0	0
MALE	virgin Cs F + cVA	0	0	0	0
MALE	virgin Cs F + cVA	1	1	1	0
MALE	virgin Cs F + cVA	1	0	0	0
MALE	virgin Cs F + cVA	0	0	0	0
MALE	virgin Cs F + cVA	1	0	0	0
MALE	virgin Cs F + cVA	1	1	0	1
MALE	virgin Cs F + cVA	1	1	0	1
MALE	virgin Cs F + cVA	1	1	0	1
MALE	virgin Cs F + cVA	0	0	0	0
MALE	virgin Cs F + cVA	0	0	0	0
MALE	virgin Cs F + cVA	1	1	1	0
MALE	virgin Cs F + cVA	1	1	1	0
MALE	virgin Cs F + cVA	1	1	0	1
MALE	virgin Cs F + cVA	1	0	0	0
MALE	virgin Cs F + cVA	0	0	0	0
MALE	virgin Cs F + cVA	1	0	0	0
MALE	virgin Cs F + cVA	1	1	1	0
MALE	virgin Cs F + cVA	1	0	0	0
MALE	virgin Cs F + cVA	0	0	0	0
MALE	virgin Cs F + cVA	1	0	0	0
MALE	virgin Cs F + cVA	1	1	1	0
MALE	virgin Cs F + cVA	1	1	1	0
MALE	virgin Cs F + cVA	1	0	0	0
MALE	virgin Cs F + cVA	1	1	0	1
FEMALE	pf	0	0	0	0
FEMALE	pf	1	1	1	0
FEMALE	pf	1	0	0	0
FEMALE	pf	1	0	0	0
FEMALE	pf	1	0	0	0
FEMALE	pf	1	0	0	0
FEMALE	pf	1	0	0	0
FEMALE	pf	1	0	0	0
FEMALE	pf	1	0	0	0
FEMALE	pf	1	0	0	0
FEMALE	pf	1	0	0	0
FEMALE	pf	0	0	0	0
FEMALE	pf	0	0	0	0
FEMALE	pf	1	0	0	0
FEMALE	pf	1	0	0	0
FEMALE	pf	1	1	1	0
FEMALE	pf	1	1	0	1
FEMALE	pf	1	0	0	0
FEMALE	pf	1	0	0	0
FEMALE	pf	1	0	0	0
FEMALE	pf	1	1	1	0
FEMALE	pf	1	0	0	0
FEMALE	pf	1	0	0	0
FEMALE	pf	1	1	0	1
FEMALE	pf	1	0	0	0
FEMALE	pf	1	0	0	0
FEMALE	pf	0	0	0	0
FEMALE	pf	1	0	0	0
FEMALE	pf	1	1	0	1
FEMALE	pf	1	1	1	0
FEMALE	pf	1	1	0	1
FEMALE	pf	0	0	0	0
FEMALE	pf	0	0	0	0
FEMALE	pf	1	1	0	1
FEMALE	pf	1	0	0	0
FEMALE	pf	1	0	0	0
FEMALE	pf	1	1	0	1
FEMALE	pf	1	0	0	0
FEMALE	pf	1	0	0	0
FEMALE	pf	1	0	0	0
FEMALE	pf	1	1	1	0
FEMALE	pf	1	0	0	0
FEMALE	pf	1	1	0	1
FEMALE	pf	1	1	1	0
FEMALE	Cs M	1	0	0	0
FEMALE	Cs M	1	0	0	0
FEMALE	Cs M	0	0	0	0
FEMALE	Cs M	1	1	1	0
FEMALE	Cs M	1	1	0	1
FEMALE	Cs M	1	1	0	1
FEMALE	Cs M	1	1	0	1
FEMALE	Cs M	1	1	0	1
FEMALE	Cs M	1	1	1	0
FEMALE	Cs M	1	1	0	1
FEMALE	Cs M	1	1	0	1
FEMALE	Cs M	1	1	1	0
FEMALE	Cs M	1	1	1	0
FEMALE	Cs M	1	1	0	1
FEMALE	Cs M	1	0	0	0
FEMALE	Cs M	1	1	0	1
FEMALE	Cs M	1	1	0	1
FEMALE	Cs M	1	0	0	0
FEMALE	Cs M	1	1	0	1
FEMALE	Cs M	0	0	0	0
FEMALE	Cs M	0	0	0	0
FEMALE	Cs M	1	1	0	1
FEMALE	Cs M	1	1	1	0
FEMALE	Cs M	0	0	0	0
FEMALE	Cs M	1	0	0	0
FEMALE	Cs M	1	1	0	1
FEMALE	Cs M	0	0	0	0
FEMALE	Cs M	1	1	0	1
FEMALE	Cs M	1	1	0	1
FEMALE	Cs M	1	1	0	1
FEMALE	Cs M	1	1	0	1
FEMALE	Cs M	1	1	0	1
FEMALE	Cs M	1	0	0	0
FEMALE	Cs M	1	1	0	1
FEMALE	Cs M	1	1	0	1
FEMALE	Cs M	1	0	0	0
FEMALE	Cs M	1	1	0	1
FEMALE	Cs M	1	1	1	0
FEMALE	Cs M	1	0	0	0
FEMALE	Cs M	0	0	0	0
FEMALE	Cs M	1	1	0	1
FEMALE	Cs M	1	1	1	0
FEMALE	Cs M	0	0	0	0
FEMALE	Cs M	0	0	0	0
FEMALE	Cs M	0	0	0	0
FEMALE	Cs M	1	0	0	0
FEMALE	Cs M	1	0	0	0
FEMALE	Cs M	1	1	0	1
FEMALE	Cs M	1	0	0	0
FEMALE	Cs M	1	1	1	0
FEMALE	Cs M	1	0	0	0
FEMALE	Cs M	1	1	0	1
FEMALE	Cs M	0	0	0	0
FEMALE	Cs M	1	0	0	0
FEMALE	Cs M+F	1	1	0	1
FEMALE	Cs M+F	1	1	0	1
FEMALE	Cs M+F	1	1	0	1
FEMALE	Cs M+F	1	1	0	1
FEMALE	Cs M+F	1	1	0	1
FEMALE	Cs M+F	1	1	0	1
FEMALE	Cs M+F	1	1	0	1
FEMALE	Cs M+F	1	1	0	1
FEMALE	Cs M+F	1	1	0	1
FEMALE	Cs M+F	1	1	0	1
FEMALE	Cs M+F	1	1	0	1
FEMALE	Cs M+F	1	1	0	1
FEMALE	Cs M+F	1	1	0	1
FEMALE	Cs M+F	1	1	0	1
FEMALE	Cs M+F	1	1	0	1
FEMALE	Cs M+F	1	1	0	1
FEMALE	Cs M+F	1	1	0	1
FEMALE	Cs M+F	0	0	0	0
FEMALE	Cs M+F	0	0	0	0
FEMALE	Cs M+F	1	0	0	0
FEMALE	Cs M+F	1	0	0	0
FEMALE	Cs M+F	1	0	0	0
FEMALE	Cs M+F	1	0	0	0
FEMALE	Cs M+F	1	0	0	0
FEMALE	Cs M+F	1	0	0	0
FEMALE	Cs M+F	1	0	0	0
FEMALE	Cs M+F	1	0	0	0
FEMALE	Cs M+F	1	0	0	0
FEMALE	Cs M+F	1	0	0	0
FEMALE	Cs M+F	1	0	0	0
FEMALE	Cs M+F	1	0	0	0
FEMALE	Cs M+F	0	0	0	0
FEMALE	Cs M+F	0	0	0	0
FEMALE	Cs M+F	1	0	0	0
FEMALE	Cs M+F	0	0	0	0
FEMALE	Cs M+F	1	0	0	0
FEMALE	Cs M+F	0	0	0	0
FEMALE	Cs M+F	1	0	0	0
FEMALE	Cs M+F	1	0	0	0
FEMALE	Cs M+F	1	1	0	1
FEMALE	Cs M+F	1	0	0	0
FEMALE	Cs M+F	1	1	0	1
FEMALE	Cs M+F	1	1	0	1
FEMALE	Cs M+F	1	0	0	0
FEMALE	Cs M+F	1	1	1	0
FEMALE	Cs M+F	1	1	0	1
FEMALE	Cs M+F	1	1	0	1
FEMALE	Cs M+F	1	0	0	0
FEMALE	Cs M+F	1	1	0	1
FEMALE	Cs M+F	1	0	0	0
FEMALE	Cs M+F	1	0	0	0
FEMALE	Cs M+F	1	0	0	0
FEMALE	Cs M+F	1	1	0	1
FEMALE	Cs M+F	1	1	0	1
FEMALE	Cs M+F	1	1	1	0
FEMALE	Cs M+F	1	1	0	1
FEMALE	Cs M+F	1	1	1	0
FEMALE	Cs M+F	1	0	0	0
FEMALE	Cs M+F	1	1	1	0
FEMALE	Cs M+F	1	1	0	1
FEMALE	Cs M+F	1	1	0	1
FEMALE	Cs M+F	1	0	0	0
FEMALE	Cs M+F	1	0	0	0
FEMALE	Cs M+F	1	1	0	1
FEMALE	Cs M+F	1	0	0	0
FEMALE	Cs M+F	1	0	0	0
FEMALE	Cs M+F	1	0	0	0
FEMALE	Cs M+F	1	1	0	1
FEMALE	Cs M+F	1	1	1	0
FEMALE	Cs M+F	1	1	0	1
FEMALE	Cs M+F	1	0	0	0
FEMALE	Cs M+F	1	0	0	0
FEMALE	Cs M+F	1	1	0	1
FEMALE	Cs M+F	1	1	0	1
FEMALE	Cs M+F	1	1	1	0
FEMALE	Cs M+F	1	1	1	0
FEMALE	Cs M+F	1	1	0	1
FEMALE	Cs M+F	1	1	1	0
FEMALE	Cs M+F	1	1	0	1
FEMALE	Cs M+F	1	1	0	1
FEMALE	Cs M+F	1	1	0	1
FEMALE	Cs M+F	1	0	0	0
FEMALE	Cs M+F	1	1	0	1
FEMALE	Cs M+F	1	1	1	0
FEMALE	Cs M+F	1	1	0	1
FEMALE	Cs M+F	1	1	0	1
FEMALE	Cs M+F	1	1	0	1
FEMALE	Cs M+F	1	1	0	1
FEMALE	Cs M+F	1	1	0	1
FEMALE	Cs M+F	1	1	0	1
FEMALE	Cs M+F	1	1	0	1
FEMALE	virgin Cs F	1	0	0	0
FEMALE	virgin Cs F	1	0	0	0
FEMALE	virgin Cs F	1	0	0	0
FEMALE	virgin Cs F	1	0	0	0
FEMALE	virgin Cs F	0	0	0	0
FEMALE	virgin Cs F	0	0	0	0
FEMALE	virgin Cs F	1	1	0	1
FEMALE	virgin Cs F	1	1	0	1
FEMALE	virgin Cs F	1	1	0	1
FEMALE	virgin Cs F	1	1	1	0
FEMALE	virgin Cs F	0	0	0	0
FEMALE	virgin Cs F	0	0	0	0
FEMALE	virgin Cs F	1	0	0	0
FEMALE	virgin Cs F	0	0	0	0
FEMALE	virgin Cs F	1	1	1	0
FEMALE	virgin Cs F	1	1	0	1
FEMALE	virgin Cs F	1	1	1	0
FEMALE	virgin Cs F	0	0	0	0
FEMALE	virgin Cs F	1	1	0	1
FEMALE	virgin Cs F	0	0	0	0
FEMALE	virgin Cs F	1	1	0	1
FEMALE	virgin Cs F	1	0	0	0
FEMALE	virgin Cs F	1	0	0	0
FEMALE	virgin Cs F	1	1	0	1
FEMALE	virgin Cs F	1	0	0	0
FEMALE	virgin Cs F	1	1	0	1
FEMALE	virgin Cs F	1	0	0	0
FEMALE	virgin Cs F	1	1	1	0
FEMALE	virgin Cs F	1	0	0	0
FEMALE	virgin Cs F	1	1	0	1
FEMALE	virgin Cs F	1	1	0	1
FEMALE	virgin Cs F	0	0	0	0
FEMALE	virgin Cs F	1	0	0	0
FEMALE	virgin Cs F	1	0	0	0
FEMALE	virgin Cs F	1	1	1	0
FEMALE	virgin Cs F	1	1	0	1
FEMALE	virgin Cs F	1	1	0	1
FEMALE	virgin Cs F	1	1	0	1
FEMALE	virgin Cs F	1	1	1	0
FEMALE	virgin Cs F	1	0	0	0
FEMALE	virgin Cs F	1	0	0	0
FEMALE	virgin Cs F	0	0	0	0
FEMALE	virgin Cs F	0	0	0	0
FEMALE	virgin Cs F	1	0	0	0
FEMALE	virgin Cs F	1	0	0	0
FEMALE	virgin Cs F	1	0	0	0
FEMALE	virgin Cs F	1	0	0	0
FEMALE	virgin Cs F	1	1	1	0
FEMALE	virgin Cs F	1	0	0	0
FEMALE	virgin Cs F	1	1	1	0
FEMALE	virgin Cs F	1	1	1	0
FEMALE	virgin Cs F	1	0	0	0
FEMALE	virgin Cs F	1	1	0	1
FEMALE	virgin Cs F	1	1	0	1
FEMALE	virgin Cs F	1	1	0	1
FEMALE	virgin Cs F	1	1	0	1
FEMALE	virgin Cs F	1	0	0	0
FEMALE	virgin Cs F	1	1	0	1
FEMALE	virgin Cs F	1	1	1	0
FEMALE	virgin Cs F	1	0	0	0
FEMALE	virgin Cs F	1	0	0	0
FEMALE	virgin Cs F	1	1	1	0
FEMALE	virgin Cs F	0	0	0	0
FEMALE	virgin Cs F	1	0	0	0
FEMALE	virgin Cs F	1	1	1	0
FEMALE	virgin Cs F	1	1	1	0
FEMALE	virgin Cs F	1	1	0	1
FEMALE	virgin Cs F	1	1	1	0
FEMALE	virgin Cs F	1	1	0	1
FEMALE	virgin Cs F	1	0	0	0
FEMALE	virgin Cs F	1	0	0	0
FEMALE	virgin Cs F	1	1	0	1
FEMALE	virgin Cs F	1	0	0	0
FEMALE	virgin Cs F	1	1	1	0
FEMALE	virgin Cs F	1	1	0	1
FEMALE	virgin Cs F	1	1	1	0
FEMALE	virgin Cs F	1	1	1	0
FEMALE	virgin Cs F	1	0	0	0
FEMALE	virgin Cs F	1	0	0	0
FEMALE	virgin Cs F	1	0	0	0
FEMALE	virgin Cs F	1	1	1	0
FEMALE	virgin Cs F	1	0	0	0
FEMALE	virgin Cs F	1	1	1	0
FEMALE	mated Cs F	1	0	0	0
FEMALE	mated Cs F	1	0	0	0
FEMALE	mated Cs F	1	1	0	1
FEMALE	mated Cs F	1	0	0	0
FEMALE	mated Cs F	1	1	0	1
FEMALE	mated Cs F	1	1	0	1
FEMALE	mated Cs F	1	1	0	1
FEMALE	mated Cs F	1	0	0	0
FEMALE	mated Cs F	1	0	0	0
FEMALE	mated Cs F	1	0	0	0
FEMALE	mated Cs F	1	1	0	1
FEMALE	mated Cs F	1	0	0	0
FEMALE	mated Cs F	1	1	0	1
FEMALE	mated Cs F	1	0	0	0
FEMALE	mated Cs F	1	1	0	1
FEMALE	mated Cs F	0	0	0	0
FEMALE	mated Cs F	0	0	0	0
FEMALE	mated Cs F	1	0	0	0
FEMALE	mated Cs F	1	1	0	1
FEMALE	mated Cs F	1	0	0	0
FEMALE	mated Cs F	1	1	0	1
FEMALE	mated Cs F	0	0	0	0
FEMALE	mated Cs F	1	0	0	0
FEMALE	mated Cs F	1	0	0	0
FEMALE	mated Cs F	1	0	0	0
FEMALE	mated Cs F	1	1	1	0
FEMALE	mated Cs F	1	1	1	0
FEMALE	mated Cs F	1	1	1	0
FEMALE	mated Cs F	1	1	1	0
FEMALE	mated Cs F	1	1	1	0
FEMALE	mated Cs F	1	1	1	0
FEMALE	mated Cs F	1	1	0	1
FEMALE	mated Cs F	1	1	0	1
FEMALE	mated Cs F	1	1	1	0
FEMALE	mated Cs F	1	0	0	0
FEMALE	mated Cs F	1	1	0	1
FEMALE	mated Cs F	1	1	1	0
FEMALE	mated Cs F	1	0	0	0
FEMALE	mated Cs F	1	0	0	0
FEMALE	mated Cs F	1	0	0	0
FEMALE	mated Cs F	1	1	0	1
FEMALE	mated Cs F	1	0	0	0
FEMALE	mated Cs F	1	1	1	0
FEMALE	mated Cs F	1	0	0	0
FEMALE	mated Cs F	1	0	0	0
FEMALE	mated Cs F	1	1	0	1
FEMALE	mated Cs F	1	1	0	1
FEMALE	mated Cs F	1	1	0	1
FEMALE	mated Cs F	1	1	0	1
FEMALE	mated Cs F	1	0	0	0
FEMALE	mated Cs F	1	1	0	1
FEMALE	mated Cs F	1	1	0	1
FEMALE	mated Cs F	1	1	0	1
FEMALE	mated Cs F	1	1	0	1
FEMALE	mated Cs F	0	0	0	0
FEMALE	mated Cs F	1	1	1	0
FEMALE	mated Cs F	1	1	0	1
FEMALE	mated Cs F	1	0	0	0
FEMALE	mated Cs F	1	1	0	1
FEMALE	mated Cs F	1	1	0	1
FEMALE	mated Cs F	1	1	0	1
FEMALE	mated Cs F	1	0	0	0
FEMALE	mated Cs F	0	0	0	0
FEMALE	mated Cs F	1	1	0	1
FEMALE	mated Cs F	1	0	0	0
FEMALE	virgin Cs F + cVA	1	0	0	0
FEMALE	virgin Cs F + cVA	1	0	0	0
FEMALE	virgin Cs F + cVA	1	1	0	1
FEMALE	virgin Cs F + cVA	1	1	0	1
FEMALE	virgin Cs F + cVA	1	1	0	1
FEMALE	virgin Cs F + cVA	1	1	1	0
FEMALE	virgin Cs F + cVA	1	1	0	1
FEMALE	virgin Cs F + cVA	1	0	0	0
FEMALE	virgin Cs F + cVA	1	1	0	1
FEMALE	virgin Cs F + cVA	1	1	1	0
FEMALE	virgin Cs F + cVA	1	1	0	1
FEMALE	virgin Cs F + cVA	1	1	0	1
FEMALE	virgin Cs F + cVA	1	1	0	1
FEMALE	virgin Cs F + cVA	1	1	0	1
FEMALE	virgin Cs F + cVA	1	1	1	0
FEMALE	virgin Cs F + cVA	1	1	0	1
FEMALE	virgin Cs F + cVA	1	1	0	1
FEMALE	virgin Cs F + cVA	1	0	0	0
FEMALE	virgin Cs F + cVA	1	0	0	0
FEMALE	virgin Cs F + cVA	1	1	0	1
FEMALE	virgin Cs F + cVA	1	0	0	0
FEMALE	virgin Cs F + cVA	1	1	0	1
FEMALE	virgin Cs F + cVA	1	1	0	1
FEMALE	virgin Cs F + cVA	0	0	0	0
FEMALE	virgin Cs F + cVA	1	1	0	1
FEMALE	virgin Cs F + cVA	1	0	0	0
FEMALE	virgin Cs F + cVA	1	0	0	0
FEMALE	virgin Cs F + cVA	1	0	0	0
FEMALE	virgin Cs F + cVA	1	1	0	1
FEMALE	virgin Cs F + cVA	1	1	0	1
FEMALE	virgin Cs F + cVA	1	0	0	0
FEMALE	virgin Cs F + cVA	1	0	0	0
FEMALE	virgin Cs F + cVA	1	0	0	0
FEMALE	virgin Cs F + cVA	1	1	0	1
FEMALE	virgin Cs F + cVA	1	1	1	0
FEMALE	virgin Cs F + cVA	1	0	0	0
FEMALE	virgin Cs F + cVA	1	0	0	0
FEMALE	virgin Cs F + cVA	1	0	0	0
FEMALE	virgin Cs F + cVA	1	0	0	0
FEMALE	virgin Cs F + cVA	1	0	0	0
FEMALE	virgin Cs F + cVA	1	1	0	1
FEMALE	virgin Cs F + cVA	1	0	0	0
FEMALE	virgin Cs F + cVA	0	0	0	0
FEMALE	virgin Cs F + cVA	1	1	1	0
FEMALE	virgin Cs F + cVA	1	0	0	0
FEMALE	virgin Cs F + cVA	1	0	0	0
FEMALE	virgin Cs F + cVA	1	1	0	1
FEMALE	virgin Cs F + cVA	0	0	0	0
FEMALE	virgin Cs F + cVA	1	0	0	0
FEMALE	virgin Cs F + cVA	1	1	1	0
FEMALE	virgin Cs F + cVA	1	1	0	1
FEMALE	virgin Cs F + cVA	1	1	0	1
FEMALE	virgin Cs F + cVA	0	0	0	0
FEMALE	virgin Cs F + cVA	1	0	0	0
FEMALE	virgin Cs F + cVA	1	1	1	0
FEMALE	virgin Cs F + cVA	1	0	0	0
FEMALE	virgin Cs F + cVA	1	0	0	0
FEMALE	virgin Cs F + cVA	1	0	0	0
FEMALE	virgin Cs F + cVA	0	0	0	0
FEMALE	virgin Cs F + cVA	1	0	0	0
FEMALE	virgin Cs F + cVA	1	0	0	0
FEMALE	virgin Cs F + cVA	1	1	0	1
FEMALE	virgin Cs F + cVA	1	0	0	0
FEMALE	virgin Cs F + cVA	1	1	0	1
FEMALE	virgin Cs F + cVA	1	0	0	0
FEMALE	virgin Cs F + cVA	1	0	0	0
FEMALE	virgin Cs F + cVA	1	1	1	0
FEMALE	virgin Cs F + cVA	1	0	0	0
FEMALE	virgin Cs F + cVA	1	0	0	0
FEMALE	virgin Cs F + cVA	1	0	0	0
FEMALE	virgin Cs F + cVA	1	1	1	0
FEMALE	virgin Cs F + cVA	1	1	0	1
FEMALE	virgin Cs F + cVA	1	0	0	0
FEMALE	virgin Cs F + cVA	1	0	0	0
FEMALE	virgin Cs F + cVA	1	0	0	0
FEMALE	virgin Cs F + cVA	1	0	0	0
FEMALE	virgin Cs F + cVA	1	1	0	1
FEMALE	virgin Cs F + cVA	1	0	0	0
FEMALE	virgin Cs F + cVA	1	0	0	0
FEMALE	virgin Cs F + cVA	1	1	0	1
FEMALE	virgin Cs F + cVA	1	1	1	0
FEMALE	virgin Cs F + cVA	1	1	1	0
FEMALE	virgin Cs F + cVA	0	0	0	0
FEMALE	virgin Cs F + cVA	1	1	0	1
FEMALE	virgin Cs F + cVA	0	0	0	0
FEMALE	virgin Cs F + cVA	1	0	0	0
FEMALE	virgin Cs F + cVA	1	0	0	0
FEMALE	virgin Cs F + cVA	1	0	0	0
FEMALE	virgin Cs F + cVA	0	0	0	0
FEMALE	virgin Cs F + cVA	1	1	0	1

## Sheet: Fig.3
MALES																								FEMALES
Cs M																								Cs F
	M1	M2	M3	M4	M5	M6	M7	M8	M9	M10	M11	M12	M13	M14	M15	M16	M17	M18	M19	M20	Mean	SEM			F1	F2	F3	F4	F5	F6	F7	F8	F9	F10	F11	F12	F13	F14	F15	F16	F17	F18	F19	F20	Mean	SEM
C21	21.3333	13.0419	7.41579	5.12782	8.50085	8.50256	13.1301	14.2409	18.828	7.70436	12.7168	8.51183	9.53642	13.5995	10.6379	10.2178	8.58457	10.0409	9.12497	9.52342	11.016	0.87233		C21	5.15237	4.81618	4.60492	2.79164	4.94183	4.18443	5.16788	5.31089	4.85751	5.33174	5.31117	5.15643	6.06452	8.84817	5.65875	6.0417	5.08663	6.25613	5.05408	7.34469	5.39908	0.268995
cVA	37.4286	19.1507	46.5121	3.01636	12.5213	51.0723	166.844	25.9983	35.1534	5.0413	66.6485	7.32451	23.9272	112.163	28.7786	33.8539	120.871	9.37704	15.2466	73.7253	44.7326	9.79359		C22	2.48584	2.84948	2.1363	3.18605	2.48636	2.68029	2.29892	3.1192	2.61483	2.69582	2.92079	3.00447	3.09692	3.74947	3.04819	2.74938	2.6122	2.65518	2.89091	3.80298	2.85418	0.0935199
C22	8.8254	6.67813	6.41654	8.67959	6.91652	7.88891	9.89325	9.87517	10.9824	7.23441	8.04231	8.11873	8.45033	9.11369	8.57454	8.293	7.45548	7.0476	10.6478	7.66262	8.33982	0.285894		7.11TD	8.58566	8.46463	8.63488	10.1621	10.4036	9.32477	8.83864	10.9928	9.46039	9.0984	11.4003	11.2564	13.7195	14.9553	10.6967	10.4603	10.4276	12.4492	10.6022	14.6797	10.7307	0.431331
23 Br	1.8254	0.593085	0.628457	0.8295	0.567859	0.632631	2.85437	0.653552	1.37883	0.712048	0.622229	0.481348	0.662252	0.835352	0.573164	0.604927	0.582004	0.71128	0.604303	0.406289	0.837944	0.128287		23Br	6.26587	6.75494	6.33506	6.4214	6.15155	7.2021	6.88424	5.85366	5.92498	6.79197	6.80339	6.80351	7.8619	10.2329	7.9487	7.81494	7.22726	7.49615	6.28922	8.53493	7.07993	0.232438
9T	46.1905	28.041	29.5877	3.72521	24.8438	34.7188	56.0484	37.9779	54.1813	29.7494	37.6293	25.3189	32.2781	32.8293	28.3946	37.8905	27.686	24.877	29.8102	28.615	32.5196	2.51158		9T	2.39305	2.883	2.2207	3.59278	3.21734	3.66431	2.45552	3.55891	2.35041	2.53108	3.16124	2.82238	4.78438	3.83468	2.97186	2.83024	2.51682	2.96343	2.76405	19.0536	3.82849	0.81326
7T	599.381	428.172	336.74	461.768	367.973	431.119	590.626	556.872	683.785	411.514	481.318	361.147	374.503	443.288	458.864	436.34	360.622	400.124	414.54	386.385	449.254	20.5728		7T	19.0955	15.6386	15.3866	17.5695	15.8808	14.8166	16.0737	15.9258	16.2178	16.2498	17.256	17.1246	20.3013	21.2115	20.1771	16.3519	17.3634	17.2481	15.6897	6.00929	16.5794	0.682057
5T	46.5159	36.2553	32.6232	36.3095	33.6002	42.5002	47.7707	46.9381	51.9959	35.8231	37.7538	28.1107	37.3907	41.659	36.0177	40.0682	30.1245	37.5319	33.7503	27.587	38.0163	1.47922		5T	2.11467	1.4862	1.51387	1.56529	1.26634	1.15271	1.39689	1.46341	1.21438	1.41531	1.55587	1.77951	1.63574	1.87473	1.96937	1.32271	1.44121	1.53426	1.20844	1.19025	1.50506	0.0592786
C23	184.159	167.766	161.916	197.255	153.288	194.199	194.326	228.064	235.002	136.357	177.903	169.065	193	237.298	182.604	208.573	163.956	178.656	192.972	159.855	185.811	6.00645		C23	91.1311	82.5791	77.7666	104.751	82.7242	68.9049	76.7289	93.6173	102.164	91.598	101.683	90.2831	109.536	104.999	88.2805	90.123	83.8976	101.688	84.5306	101.863	91.4425	2.46574
25Br	37.0397	24.1563	20.0603	39.4314	20.2044	28.0382	59.565	34.3507	58.0558	20.2506	22.6103	33.3333	20.2715	29.7887	28.8359	27.3152	22.3664	18.8726	30.5294	27.7983	30.1437	2.56609		9,13PD	6.28052	9.11275	9.48412	10.464	9.65201	12.1128	9.58406	9.77671	10.8315	10.0045	11.1245	9.7997	13.7648	12.4272	11.521	10.8127	10.2421	11.2863	10.709	13.3637	10.6177	0.365791
9P	41.7143	35.3953	45.4437	86.7355	48.3248	63.7439	48.7869	64.8846	55.767	43.0504	47.1339	63.7625	58.351	55.033	46.6785	61.5431	51.5947	37.4252	53.8011	43.0342	52.6102	2.65213		7,11PD	33.6101	35.4285	38.9387	39.0645	37.7381	34.8344	36.4007	42.8375	44.0505	35.4351	46.174	40.3907	51.1217	52.0523	47.509	41.7432	39.9407	48.809	44.0379	53.4982	42.1807	1.35862
7P	206.206	205.533	228.62	465.244	255.122	337.724	257.299	340.239	272.582	220.208	271.354	307.132	300.861	317.467	250.203	418.951	244.139	217.705	273.586	214.704	280.244	15.5586		5,9PD	40.6622	45.6196	48.3121	44.1178	44.4198	47.8703	40.8168	44.7269	52.2672	42.6838	52.7723	48.1129	62.2422	65.9778	60.114	53.8324	41.6786	58.7572	50.3739	57.8866	50.1622	1.69476
5P	3.48413	4.5371	4.66943	10.9494	5.69563	8.27481	5.31484	7.16947	4.90865	4.15124	5.63895	5.52748	8	7.89408	4.0752	12.742	5.36608	5.27532	5.57167	4.07508	6.16603	0.532657		25Br	35.5734	38.1886	35.6736	44.3582	35.3289	48.1749	36.3819	33.2807	40.7796	39.5237	41.2376	39.025	51.8265	44.3119	46.3844	35.8574	39.13	36.1566	35.5722	43.294	40.0029	1.11586
C25	23.8413	22.5847	45.4437	29.7263	27.2686	32.6311	24.9301	33.1678	37.3251	21.333	26.4525	31.055	35.351	33.4391	24.9384	33.623	26.1204	26.916	30.3602	25.7506	29.6129	1.30086		7P	28.4919	18.1249	19.9441	24.1449	20.4623	17.8108	13.687	17.3892	21.898	14.0707	15.686	14.5423	24.5232	18.236	23.1846	12.4819	13.7657	21.0873	18.8076	17.4086	18.7873	0.946813
27 Br	112.491	106.591	94.1505	166.15	85.7382	103.44	121.114	136.218	164.512	85.2101	110.725	118.882	104.693	133.818	99.9918	143.199	93.7511	105.914	115.106	86.1775	114.394	5.33508		5P	3.67748	2.22371	2.26817	2.77932	2.41429	2.20233	2.27387	1.8619	2.53648	2.37382	2.38331	2.69823	2.987	2.90442	3.10417	2.00427	2.43734	2.1998	2.00294	2.17728	2.47551	0.0981905
9H	0.235018	0.175516	0.449964	0.720461	0.239025	0.403812	0.4095	0.49505	0.297471	0.288489	0.231884	0.20749	0.816243	0.564812	0.410139	0.473934	0.3462	0.361729	0.445355	0.299297	0.393569	0.0372702		C25	66.8295	56.2409	49.9473	72.3609	54.6227	53.6432	48.7221	52.6211	59.8374	74.8914	70.1414	58.8479	70.9769	57.6552	53.4833	58.6438	60.0699	57.6363	50.1536	57.4656	59.2395	1.74661
7H	2.91422	3.55419	7.91037	15.4899	6.87595	9.47343	5.62654	9.21782	8.98364	3.30801	7.29275	9.05696	12.5395	8.64163	3.92913	11.2243	7.31348	5.11847	8.37267	4.63411	7.57386	0.728166		9,13HD	11.3856	17.7467	18.1697	17.7001	15.9501	26.4973	15.5302	12.262	19.0194	20.7469	20.1363	18.7697	21.9892	22.4483	21.6634	21.2715	17.8304	18.0412	15.8689	21.5382	18.7283	0.793746
5H	0.117509	0.0877578	0.0899928	0.120077	0.0796749	0.0807624	0.0819001	0.0990099	0.0991572	0.0961631	0.115942	0.103745	0.10203	0.141203	0.0820277	0.0789889	0.0865501	0.0904323	0.089071	0.0498828	0.0945939	0.00433481		7,11HD	488.573	535.469	605.968	566.906	523.001	579.458	484.896	521.703	648.077	560.2	664.185	593.618	680.497	693.289	677.559	624.455	532.454	631.979	537.166	718.066	593.376	15.8851
C27	14.2068	15.0856	21.7423	19.5725	17.3054	18.43	12.9975	21.6832	25.652	13.7609	17.913	18.5808	24.9362	23.5527	15.331	24.8657	16.7821	20.8627	21.2612	14.5109	18.9516	0.893052		5,9HD	8.71594	9.69572	9.62065	9.89583	10.3742	9.33707	7.03983	8.5067	9.2	10.4744	12.1657	10.762	11.9271	12.155	11.65	11.536	9.2864	11.128	8.78425	11.2663	10.176	0.313245
29 Br	67.2385	64.3791	80.1026	103.314	69.1021	78.0246	60.1556	86.4356	100.912	57.5344	83.1652	91.109	77.8798	75.3177	60.5857	99.7788	65.0078	76.4153	96.2145	62.568	77.762	3.27773		27Br	209.176	232.755	230.817	237.574	248.907	224.05	168.882	204.222	220.903	251.262	292.103	258.238	286.216	291.817	279.555	276.928	222.88	267.051	210.831	270.303	244.223	7.52008
7N	0.117509	0.0877578	0.269978	0.120077	0.0796749	0.161525	0.0819001	0.0990099	0.0991572	0.0961631	0.115942	0.20749	0.10203	0.141203	0.0820277	0.0789889	0.1731	0.0904323	0.089071	0.0498828	0.117146	0.0115572		7H	34.102	18.6431	10.7548	24.2063	18.6427	29.2384	17.1611	7.64281	14.6968	20.6908	12.323	12.3756	13.908	14.0708	14.8707	10.1346	10.9056	9.48049	7.94311	11.2663	15.6529	1.56479
C29	1.76263	2.46599	4.49964	3.96254	4.167	2.34211	2.01474	1.28713	1.48736	0.961631	3.32754	4.14981	6.52995	1.12962	0.820277	5.63981	1.2896	0.859107	1.06885	3.06779	2.64166	0.380154		5H	4.20699	2.16283	1.67384	2.45536	1.57007	1.57396	1.90952	1.33992	2.72258	3.25221	2.22339	1.74715	1.46705	1.69932	2.26424	1.45708	2.0416	1.21286	1.16198	1.51338	1.98277	0.166376
31Br	5.61692	4.48442	9.14327	10.5427	7.87188	6.56598	4.93857	6.64356	5.50322	6.03904	7.84928	10.7584	7.49923	7.89325	5.65991	9.63665	6.08447	8.82619	11.2319	6.36504	7.45769	0.449594		C27	39.9835	28.3964	26.9769	40.3108	29.4277	22.2289	23.5125	26.7102	32.1677	50.8467	43.3141	37.9641	30.4766	25.1975	25.3251	30.8399	34.5088	27.9159	22.7888	27.4602	31.3176	1.70568
∑ HCs	1425.22	1169.66	1137.92	1665.77	1143.76	1408.9	1517.96	1636.61	1792.34	1105.38	1359.91	1294.62	1313.75	1473.45	1267.29	1591.14	1139.43	1183.72	1339.18	1113.12	1353.96	46.0931		9,13ND	4.55013	6.80099	6.3903	7.25033	6.47836	8.77017	6.09736	4.46932	7.67742	8.51183	7.97063	7.31619	8.45421	7.00292	8.08549	6.05104	8.2176	5.42753	5.15088	6.58722	6.863	0.291323
∑ Desaturated	946.876	741.839	686.404	1081.18	742.834	928.2	1012.05	1063.99	1132.7	748.285	888.584	800.574	824.944	907.659	828.737	1019.39	727.451	728.6	820.055	709.433	866.989	30.9021		7,11ND	229.888	240.23	203.84	254.349	268.716	258.55	221.89	215.339	233.548	295.312	277.955	283.378	277.157	285.496	290.472	217.708	267.507	173.994	166.285	200.731	243.117	8.66539
∑ Ramified	224.212	200.204	204.085	320.268	183.484	216.702	248.627	264.301	330.362	169.746	224.972	254.564	211.006	247.653	195.646	280.535	187.792	210.74	253.686	183.315	230.595	9.89807		29Br	51.8633	56.8997	51.3649	63.5003	55.642	41.77	37.3709	49.8237	62.5677	69.6086	86.1038	71.9364	68.1061	53.5664	54.7751	56.0278	59.4752	65.7873	50.1821	60.6302	58.3501	2.44879
∑ Linear	254.128	227.622	247.433	264.324	217.446	263.993	257.291	308.318	329.277	187.351	246.355	239.481	277.804	318.133	242.907	291.213	224.189	244.382	265.435	220.37	256.373	7.93701		9N	0.686295	0.411184	0.391083	0.41336	0.366838	0.333467	0.409769	0.440762	0.645161	0.560727	0.524384	0.606649	0.414422	0.541184	0.373636	0.464037	0.32	0.505357	0.433576	0.365551	0.460372	0.0232605
																								7N	1.82554	1.0773	0.946422	1.23181	1.06383	1.01374	0.999836	0.881523	1.29032	1.13267	1.04877	1.2133	1.45877	1.25555	1.43476	1.17865	0.9344	1.09157	0.867152	1.10396	1.15249	0.0509109
																								5N	0.343147	0.246711	0.23465	0.248016	0.220103	0.20008	0.245861	0.176305	0.387097	0.336436	0.31463	0.363989	0.331538	0.32471	0.224182	0.278422	0.192	0.303214	0.260146	0.21933	0.272528	0.0137641
																								C29	2.90989	2.16283	2.09621	2.91005	2.50183	1.5873	1.7784	2.93547	3.34194	3.71201	4.47824	3.68843	2.59428	2.93322	2.20445	2.3109	3.424	2.29432	1.6736	1.94473	2.67411	0.172143
																								31Br	6.60215	6.25	5.50645	7.39914	6.01614	4.43511	4.70415	8.11001	9.97419	7.0988	12.9942	10.3009	8.1724	6.05044	6.9048	7.06265	8	8.15646	6.52966	6.41176	7.33397	0.446642
																								∑ HCs	1447.16	1489.36	1497.92	1623.68	1520.59	1537.62	1300.14	1406.9	1643.22	1658.44	1827.45	1663.93	1857.61	1841.12	1783.41	1620.77	1515.81	1612.59	1376.61	1746.98	1598.57	35.6287
																								∑ Desaturated	929.188	971.466	1004.69	1038.12	991.838	1058.76	887.707	921.294	1098.09	1055.08	1160.36	1078.68	1212.68	1231.76	1209.85	1046.37	989.503	1029.5	900.117	1157.92	1048.65	23.3893
																								∑ Ramified	309.48	340.848	329.697	359.253	352.045	325.632	254.223	301.291	340.15	374.285	439.242	386.304	422.183	405.979	395.568	383.691	336.712	384.647	309.404	389.174	356.99	10.1921
																								∑ Linear	208.492	177.045	163.528	226.311	176.705	153.229	158.209	184.314	204.984	229.076	227.849	198.944	222.746	203.383	178	190.709	189.599	198.446	167.092	199.881	192.927	5.20206
Desat 1 M																								Desat 1 F
	M1	M2	M3	M4	M5	M6	M7	M8	M9	M10	M11	M12	M13	M14	M15						Mean	SEM			F1	F 2	F 3	F 4	F 5	F 6	F 7	F 8	F 9	F 10	F 11	F 12	F 13	F 14	F 15						Mean	SEM
C21	26.093	27.2707	22.0719	22.1296	23.2998	17.5563	22.0016	19.3753	23.6319	35.3464	27.5557	21.8841	20.0559	26.5794	22.2753						23.8085	1.11338		C21	34.1396	39.6317	31.0701	34.0762	25.5912	25.4545	34.8398	27.0976	29.9527	26.1442	33.6188	36.1653	32.2442	32.4016	24.881						31.1539	1.1601
cVA	1.15866	1.5525	1.16168	1.32063	1.06286	1.096	0.721181	0.823121	1.6403	1.31666	1.0284	0.966184	0.670391	1.37945	0.838379						1.11576	0.0746901		C22	21.6014	21.2806	21.9363	19.3746	18.94	16.9053	22.5702	17.0909	18.9362	16.6509	18.9054	21.0333	21.0369	18.7542	17.3202						19.4891	0.509996
C22	22.03	21.1967	18.4434	19.6074	21.7471	13.2738	18.7618	17.6376	19.9507	21.2445	23.374	16.0966	18.3799	20.002	22.8691						19.641	0.692244		7.11TD	0.262516	0.219711	0.324841	0.365445	0.415351	0.23627	0.429409	0.586166	0.307329	0.250071	0.491437	0.367414	0.345622	0.609343	0.471758						0.378846	0.0313598
23 Br	70.8018	82.3956	77.7368	74.6336	78.5768	72.8097	57.406	51.5456	76.8098	74.0379	75.6589	76.3768	67.5419	78.0288	73.1253						72.499	2.11369		23Br	46.3841	44.7897	57.9045	43.0985	45.8437	46.5114	55.3152	48.3755	53.4515	45.2109	45.108	49.5328	52.3687	40.8453	49.6399						48.292	1.22563
9T	0.38622	0.577936	1.16168	1.02543	0.572947	0.46005	0.832131	0.708798	0.256832	1.14382	1.20548	0.541063	0.882682	0.539784	0.815091						0.740662	0.0770061		9T	0.943809	0.910232	1.18471	0.880661	0.935925	0.949901	1.13113	0.988109	1.08747	0.92479	0.919583	1.01152	1.06912	0.831802	1.01512						0.985593	0.0252246
7T	32.5429	31.4295	33.5042	26.2054	29.295	4.47196	31.6321	27.3505	30.6897	34.589	35.8237	28.6763	29.4302	28.7385	35.1886						29.3045	1.9221		7T	28.6455	34.2331	29.758	31.0688	31.6165	25.71	34.6198	28.8478	33.7707	31.7165	35.4207	32.5592	32.0645	28.6488	34.9269						31.5738	0.726866
5T	3.66909	4.2212	3.73104	3.92045	3.72831	3.91719	3.63919	4.29395	4.92432	4.92095	3.6641	2.59903	2.21229	1.21951	4.25012						3.66072	0.254252		5T	4.21276	4.04896	3.78981	3.60652	3.86554	3.58744	4.0532	3.09831	3.73522	2.19874	4.05808	4.22752	3.98618	3.24983	3.81197						3.70201	0.136048
C23	582.728	473.755	497.854	553.654	554.015	447.087	497.193	485.902	534.837	553.017	610.243	554.01	557.765	598.77	522.997						534.922	12.1034		C23	455.03	459.803	392.279	422.342	398.753	365.436	417.034	333.199	397.644	374.352	421.554	450.778	406.681	372.903	385.654						403.563	9.15809
C24	42.5923	43.1696	39.0871	42.1928	46.4751	30.5798	36.525	35.6411	39.0658	41.1469	41.2177	45.9324	39.486	41.0836	43.817						40.5341	1.05727		C24	24.1718	19.7818	23.4628	21.7794	23.5133	22.1201	24.4794	19.9844	24.4162	19.8591	20.4268	23.0637	23.5889	18.8512	22.8112						22.154	0.493335
25Br	177.283	173.874	169.632	175.364	191.838	165.422	133.074	116.33	153.394	165.213	180.794	182.3	172.436	176.349	177.119						167.361	5.06987		7,11PD	3.1627	4.2059	6.3758	4.82866	2.83547	2.517	4.74445	2.37816	5.85106	5.38832	4.4006	2.38592	4.29032	4.60393	6.10337						4.27144	0.349844
9P	4.37973	11.4624	15.259	3.42845	4.82438	14.5931	13.3252	14.3223	13.6463	17.0657	4.54948	15.6908	12.648	10.5258	14.4038						11.3416	1.20946		5,9PD	1.53135	1.32873	1.95541	1.47975	1.27374	1.18135	1.80666	1.18908	1.77305	1.4674	1.40357	1.33811	1.63134	1.3541	1.61324						1.48846	0.0594442
7P	68.4922	58.3942	74.4841	67.2329	68.7536	65.4962	67.3694	71.6526	67.7419	78.8521	72.5737	74.6377	58.6145	58.6465	75.885						68.5885	1.64908		25Br	151.616	131.544	193.637	146.717	126.328	117.19	178.708	117.878	175.106	145.367	139.062	132.505	161.724	134.22	159.867						147.431	5.86083
5P	2.57222	5.60938	4.48271	4.89409	4.81608	4.35018	6.49062	4.44028	4.97911	4.94128	4.7538	18.8792	12.0335	12.7049	10.34						7.08583	1.14294		9P	3.2127	1.21364	4.17197	13.6532	16.171	14.4028	3.54001	12.209	19.5154	14.0181	13.7416	11.3671	3.81106	11.9257	19.1778						10.8087	1.56395
C25	640.63	588.662	620.958	677.772	671.726	591.976	642.206	603.649	623.69	621.143	680.563	598.184	686.782	658.057	593.34						633.289	9.02278		7P	60.7225	60.2323	56.2484	62.1316	84.9864	66.9463	66.1186	61.4554	76.253	69.7839	72.4721	67.2185	61.8618	53.7866	88.1724						67.226	2.53678
27 Br	607.155	810.641	613.398	665.479	631.344	617.716	647.019	733.374	794.22	800.353	700.035	778.033	648.212	691.634	536.668						685.019	21.3874		5P	4.69404	2.30174	3.99363	4.37335	5.30542	4.82666	4.49832	4.2204	2.95508	4.68529	5.12286	5.32523	4.41475	4.0913	5.51788						4.42173	0.224506
7H	12.3073	14.8916	16.4225	12.965	12.8983	9.15161	14.1774	15.9166	15.1132	16.733	15.8845	15.1006	12.259	13.9287	13.4627						14.0808	0.515122		C25	692.112	599.006	551.771	653.589	721.759	673.133	624.911	581.82	707.742	642.941	670.037	719.373	616.055	565.19	732.779						650.148	15.243
C27	255.567	248.628	267.465	279.641	275.517	295.488	299.017	300.227	302.687	281.169	297.566	278.818	257.489	283.161	224.088						276.435	5.79304		7,11HD	43.3555	33.0008	48.639	44.9291	83.871	62.3682	43.2303	50.5447	71.1057	56.5118	53.7415	44.0005	5.50953	36.0783	64.5744						49.4307	4.69328
28Br	7.27369	8.13663	7.33595	7.9558	8.53829	6.36583	7.1092	8.69828	8.9288	9.21671	8.05869	6.59962	6.92042	2.77354	7.73017						7.44278	0.399015		5,9HD	6.93339	4.34894	5.41154	6.08513	7.57666	7.25151	6.42676	8.33477	6.44378	6.07003	5.75569	6.56814	6.76774	5.87243	6.89806						6.44964	0.24495
C28	5.98234	5.74746	6.68096	5.85635	13.1079	6.69967	9.916	6.38025	5.91248	10.492	10.6207	13.2307	7.16757	4.00792	11.5663						8.22457	0.765144		27Br	689.992	432.118	538.021	605.066	753.833	721.175	639.425	830.157	640.923	603.927	572.825	653.64	673.038	584.593	686.014						641.65	24.4248
29 Br	162.67	175.907	162.522	158.039	186.012	150.593	193.26	208.268	194.309	204.351	178.176	205.028	171.494	168.424	177.403						179.764	4.6906		7H	22.2392	15.1957	13.9555	25.7278	30.8941	23.2584	22.3057	25.16	18.3227	24.9346	27.1931	22.1006	19.8734	23.7428	28.0745						22.8652	1.19139
C29	11.5694	13.9609	14.005	14.6409	13.4433	12.9619	14.3003	18.0912	16.77	16.2988	13.7301	16.1534	13.5278	13.9896	14.0127						14.497	0.429402		5H	2.0931	1.17677	1.09095	2.29112	2.13063	2.77442	0.986564	4.85907	3.13784	0.826243	2.62644	2.03126	0.609565	1.70435	2.25795						2.03975	0.280688
31Br	20.3848	23.2297	25.39	22.4494	25.8664	19.8342	25.3841	27.1519	21.1585	28.2742	23.2561	26.9485	19.7561	19.6891	20.2664						23.2693	0.783165		C27	448.283	308.48	276.723	449.291	450.378	409.983	375.543	414.439	349.384	389.357	411.742	376.555	36.3707	418.967	419.445						368.996	27.0525
C31	0.790618	8.52044	1.10754	1.33517	1.28563	1.17417	0.921942	1.05708	1.03073	1.81802	0.698731	0.989943	0.790905	1.21914	0.550087						1.55268	0.503887		28Br	9.38624	6.12689	8.8248	9.97373	9.82676	7.67502	10.4764	10.3925	9.30146	7.87795	7.04525	7.72973	9.50297	9.24738	9.36061						8.84985	0.329727
∑ HCs	2757.9	2831.68	2692.73	2840.42	2867.68	2551.98	2741.56	2772.01	2953.75	3021.37	3010	2976.71	2815.89	2910.07	2602.17						2823.06	36.3649		C28	9.60427	6.56178	8.39274	10.9721	9.09	9.68885	10.9556	15.5974	6.91072	9.11322	7.5244	8.75753	8.28384	9.93925	9.37523						9.38447	0.553491
∑ Desaturated	124.35	126.586	149.045	119.672	124.889	102.44	137.466	138.685	137.351	158.246	138.455	156.125	128.08	126.304	154.345						134.803	3.96396		7,11ND	7.36945	7.99437	8.74919	9.79506	12.6344	12.6448	7.54487	7.00329	15.988	12.7863	14.6584	7.91826	9.13567	5.6193	21.5418						10.7589	1.10337
∑ Ramified	1045.57	1274.18	1056.02	1103.92	1122.18	1032.74	1063.25	1145.37	1248.82	1281.44	1165.98	1275.29	1086.36	1136.9	992.312						1135.35	24.7097		29Br	237.512	179.969	200.983	245.37	243.678	216.785	230.189	265.243	223.254	205.342	183.987	205.942	217.287	223.861	243.573						221.532	6.13303
∑ Linear	1565.95	1409.71	1469.23	1597.22	1598.87	1403.52	1522.08	1470.32	1547.63	1560.43	1682.19	1529.2	1583.06	1626.87	1432.65						1533.26	21.1856		C29	32.672	30.2891	23.3852	39.1487	34.8865	30.5877	29.9728	120.768	28.5954	30.2601	31.5173	30.2135	28.5558	36.2302	32.8389						37.3281	6.03385
																								31Br	91.0389	61.6526	74.1629	94.1356	94.9622	85.108	81.0298	14.8712	84.9832	69.0036	60.491	60.6276	75.1641	85.2852	84.7278						74.4829	5.21166
																								∑ HCs	3132.92	2511.45	2588.2	3006.15	3241.9	2976.41	2936.88	3027.79	3010.85	2816.97	2865.85	2984.34	2517.27	2733.41	3162.44						2900.85	58.7445
																								∑ Desaturated	189.379	170.411	185.649	211.216	284.512	228.655	201.436	210.874	260.246	231.562	242.006	208.419	155.371	182.119	284.157						216.401	10.0532
																								∑ Ramified	1225.93	856.201	1073.53	1144.36	1274.47	1194.44	1195.14	1286.92	1187.02	1076.73	1008.52	1109.98	1189.08	1078.05	1233.18						1142.24	29.056
																								∑ Linear	1717.61	1484.83	1329.02	1650.57	1682.91	1553.31	1540.31	1530	1563.58	1508.68	1615.33	1665.94	1172.82	1473.24	1645.1						1542.22	36.8624
Antibiotic-treated Cs M																								Antibiotic-treated Cs F
	M1	M2	M3	M4	M5	M6	M7	M8	M9	M10	M11	M12	M13	M14	M15	M16	M17	M18	M19	M20	Mean	SEM			F1	F2	F3	F4	F5	F6	F7	F8	F9	F10	F11	F12	F13	F14	F15	F16	F17	F18	F19	F20	Mean	SEM
C21	12.6242	24.8595	13.366	16.206	20.9692	13.2	13.422	10.9593	14.8165	12.6163	19.068	12.3386	7.85604	27.8362	18.1503	13.4472	19.6964	14.4905	16.053	12.4951	15.7235	1.07775		C21	0.800171	1.2906	1.26361	1.71789	1.56581	0.751678	1.18407	1.98136	2.26401	1.79319	2.50652	2.85158	2.04082	1.46636	0.865868	3.5533	3.26752	3.34317	4.87579	4.11038	2.17469	0.259461
cVA	187.212	157.6	21.317	60.9633	29.295	91.6716	46.4759	24.3548	53.8027	24.2105	48.1545	2.24236	58.2421	98.3995	22.7408	13.8979	116.443	21.6223	26.8988	5.40008	55.5472	11.3243		C22	3.10466	3.49448	3.07479	3.69345	3.6905	3.23937	3.01446	4.7628	5.00158	4.24387	3.33367	5.04001	3.43757	3.40981	2.7213	4.02529	3.93493	4.06834	7.0591	3.06292	3.87064	0.223805
C22	9.6184	16.1047	9.02297	11.5089	8.5808	9.9562	7.65585	8.76889	11.4597	8.85027	10.4798	9.13364	7.18458	10.4843	9.74477	9.51467	8.60784	7.93215	9.10491	9.31809	9.65157	0.421832		7.11TD	12.7654	6.36553	9.85619	9.89215	10.4548	10.1745	12.7831	12.1988	13.6066	8.93405	8.34169	18.3695	7.45713	8.65783	5.52764	9.28845	11.6379	9.33505	11.5183	6.80488	10.1985	0.6575
23 Br	9.19367	11.7897	9.5559	11.062	8.14963	11.1105	7.01179	7.25078	9.44293	9.02244	10.6973	8.01812	5.76781	13.4359	9.68164	8.01842	8.81117	8.02771	9.01248	8.20654	9.16332	0.401451		23Br	5.54252	4.84524	3.845	4.83871	4.28792	4.93065	4.83497	5.26167	6.12908	5.33174	4.43653	6.29117	5.74222	4.90423	5.87553	5.54813	6.49333	5.53712	5.16124	4.27653	5.20568	0.15815
9T	36.7747	47.165	38.2297	44.2378	32.5925	44.4537	28.0593	29.0103	37.7627	36.079	42.8025	32.0725	23.0847	53.7435	38.7311	32.0928	35.2311	32.1228	36.0576	32.8341	36.6569	1.60531		9T	3.40873	2.51012	4.18196	3.26875	4.53845	4.50112	3.06379	4.39571	3.7027	3.75772	2.56166	4.86759	2.75471	3.24844	1.83997	4.23902	5.15851	3.04204	3.71085	5.34566	3.70487	0.211079
7T	547.615	662.395	537.145	564.164	577.088	568.45	482.464	465.199	532.681	540.819	685.809	483.109	497.019	585.745	539.773	526.405	547.96	539.541	562.055	528.23	548.683	11.9844		7T	19.5828	14.0381	17.7207	19.4264	17.1709	17.1767	14.273	17.8982	17.4311	17.099	13.7056	21.0045	16.7999	14.3759	13.8693	16.0745	21.8715	15.4621	19.2949	20.7903	17.2533	0.560237
5T	43.7794	38.9159	43.7979	56.5312	43.7663	62.6495	45.8197	46.0638	58.3337	54.6941	51.6939	45.3058	45.3905	56.1796	49.4363	51.362	50.3389	44.5466	59.0587	51.8171	49.974	1.42137		5T	1.15225	1.12108	1.37192	1.74652	1.65253	1.31991	1.51463	1.47308	1.40261	1.23132	0.872268	1.89221	0.993249	0.947169	1.13645	4.63977	1.92575	0.952557	2.22959	1.87098	1.57229	0.182288
C23	195.269	205.714	191.436	215.312	204.98	182.911	165.488	189.641	211.509	170.167	177.155	176.648	173.84	178.944	159.366	149.194	154.555	153.59	157.726	193.157	180.33	4.51394		C23	105.799	94.4602	108.749	115.151	107.713	103.083	106.991	110.787	104.077	115.999	133.828	116.38	103.709	113.366	104.747	110.66	103.678	97.9167	105.717	106.27	108.454	1.83453
25Br	23.2162	35.9935	25.3292	19.1105	41.8048	20.4984	25.5317	27.8103	18.4287	25.3887	38.0635	18.9921	21.1374	31.5693	31.985	30.846	20.0691	44.8334	57.5489	24.7536	29.1455	2.29087		9,13PD	11.5598	7.90222	12.4616	9.41496	10.5993	12.2595	10.4544	14.0813	13.2323	10.5519	10.5023	5.54843	14.0607	11.4993	7.78508	16.6088	17.9435	12.0821	14.2956	8.82034	11.5832	0.670534
9P	59.1545	44.3362	46.7198	70.8875	25.5906	85.5274	34.1658	44.8926	69.1615	62.6029	52.9264	54.496	58.8867	43.625	47.5108	45.329	41.5142	38.9559	38.538	55.2227	51.0022	3.13415		7,11PD	46.65	27.3379	44.8523	40.0697	45.5483	40.6846	51.6454	46.5173	47.2512	39.5298	35.2567	18.3032	43.3227	38.2656	27.9088	38.2046	34.9972	42.3365	60.1836	35.8304	40.2348	2.05267
7P	235.906	169.645	207.896	190.731	159.325	239.7	215.98	192.85	240.954	312.466	255.675	316.846	314.55	289.64	262.279	245.387	220.394	215.888	150.239	263.95	235.015	11.0957		5,9PD	46.3139	28.3878	31.5061	39.3873	26.1948	20.34	45.8286	34.295	39.7014	34.1383	31.9029	54.1094	37.8909	38.6305	26.9192	35.2836	31.2361	32.5467	25.2507	34.6312	34.7247	1.78573
5P	4.47595	1.82965	3.99387	4.27621	1.70644	12.6613	3.31754	3.87479	14.2383	8.20466	5.68811	7.94451	9.78312	10.2266	6.03806	6.28237	6.01871	4.71867	3.27376	6.70871	6.26307	0.757921		25Br	27.9633	47.6211	57.7893	50.9878	42.8551	59.2081	33.9484	63.3942	52.0633	55.8916	46.0898	55.1704	55.1253	44.7274	30.8079	35.7467	46.2111	38.7721	34.0842	51.2389	46.4848	2.28295
C25	34.638	33.6206	29.7703	28.5514	22.2809	25.5949	22.9858	35.972	30.9237	25.6739	25.6723	26.9989	27.335	22.6107	27.142	23.0481	21.4857	23.8681	25.4275	32.6764	27.3138	0.973301		7P	19.1401	21.9731	25.9342	33.4749	23.1981	27.1767	17.0901	22.9386	16.1142	23.4549	22.6338	23.7676	21.4092	12.2851	10.0812	17.5082	22.8379	13.3296	17.2427	27.8769	20.9734	1.27503
27 Br	32.3951	38.7893	31.6518	33.1861	36.4776	34.9977	36.9051	34.8295	39.2711	35.4773	43.3852	34.2629	35.1275	48.3989	41.6129	40.4651	35.2726	46.5522	41.0773	40.8497	38.0492	1.02941		5P	1.23226	2.90933	2.52723	4.05135	1.84525	3.65548	1.80078	3.19559	2.46245	3.2118	1.10287	2.84274	2.94871	2.45562	1.49981	1.96812	0.875973	0.872665	0.833205	0.924655	2.16079	0.22494
9H	68.8397	82.4272	67.2601	70.5205	77.5149	74.37	78.4234	74.0126	83.451	75.3893	92.1935	72.8086	74.646	102.848	88.4275	85.9884	74.9544	98.9233	87.2892	86.8056	80.8547	2.18749		C25	68.6813	62.3865	67.5191	80.4543	56.8462	77.4139	71.4539	79.4945	70.5092	73.2417	69.9619	62.421	50.4617	53.9185	63.6877	63.5765	57.2303	49.748	60.8702	59.7269	64.9802	2.01521
7H	7.90078	4.42902	6.46684	12.492	2.25329	17.5284	3.48419	4.74759	18.49	13.8503	6.90491	9.91326	11.0982	8.09704	6.66946	8.30386	8.26537	6.76011	0.26522	9.91559	8.39177	1.04215		9,13HD	20.0825	19.0349	19.0067	18.8781	14.8643	20.3881	16.133	26.9246	21.0056	16.9892	18.5377	20.7953	27.7812	21.7594	20.8984	30.9651	27.6338	21.2475	19.5376	18.0525	21.0258	0.936028
5H	0.437111	0.510256	0.205297	0.320924	0.402374	0.900739	0.378716	0.414637	0.359868	0.460448	0.316256	0.413052	0.447507	0.244439	0.279057	0.424388	0.330615	0.532292	0.361664	0.31498	0.402731	0.0322041		7,11HD	621.622	573.934	603.672	584.456	543.916	598.901	583.57	587.367	641.801	536.511	561.374	709.457	673.831	602.094	540.743	614.661	630.238	647.587	525.852	620.545	600.107	10.5767
C27	30.7507	33.2993	26.4627	26.1874	19.2435	27.3644	21.4827	27.2935	27.645	25.7206	21.5265	24.7749	21.9547	17.1291	22.3664	23.5111	22.9447	22.7999	18.9512	32.1658	24.6787	0.969		5,9HD	9.72502	10.8272	8.40661	10.8018	7.7147	8.75092	9.424	10.2187	9.15544	9.86917	8.49335	8.50079	9.38857	9.83244	9.79537	7.85763	9.73841	10.3214	10.8983	9.32409	9.4522	0.210384
29 Br	96.9512	112.797	80.6508	109.459	77.5878	94.3344	95.6448	96.0402	101.324	82.2912	96.6371	104.395	97.673	71.7429	71.8432	107.865	97.9943	111.409	69.2465	111.465	94.3676	3.15705		27Br	233.511	223.033	201.759	175.846	185.144	209.967	226.151	204.552	219.783	236.794	203.84	204.001	225.177	235.839	235.077	188.624	233.805	247.82	232.589	223.815	217.356	4.39872
7N	0.546388	0.714359	0.410593	0.401155	0.402374	0.540443	0.473395	0.414637	0.719735	0.368358	0.421674	0.413052	0.268504	0.488878	0.348821	0.424388	0.330615	0.532292	0.361664	0.503969	0.454265	0.0258372		7H	27.4335	39.6415	33.5685	50.0833	31.0729	38.7497	26.6628	18.0554	30.4042	32.5797	32.7112	23.4929	31.3283	30.9402	38.116	33.8398	30.0238	34.9316	31.638	34.9015	32.5087	1.46185
C29	9.8787	12.0523	8.36584	6.38639	5.50246	10.7188	5.93638	6.9348	7.46365	7.77235	5.4396	7.09624	5.32534	3.93547	5.70671	8.21898	7.27353	7.89567	3.79747	9.31082	7.25057	0.47873		5H	1.54904	3.09743	2.56063	4.02567	2.94546	3.32228	9.40749	3.44687	2.33322	2.83354	2.52451	1.88771	1.41387	1.31487	3.475	1.36893	1.18906	3.15053	1.98151	1.21566	2.75216	0.401295
31Br	11.8348	17.512	10.3983	11.0237	11.3771	14.7091	12.1189	11.672	13.4662	10.8574	9.65634	13.7629	7.47337	8.25593	10.6739	15.7589	16.3765	17.0334	8.34237	14.3631	12.3333	0.65986		C27	41.879	86.3787	54.1598	56.9012	63.5756	53.6355	30.2278	46.3621	51.0615	49.5267	45.8507	40.8781	43.5322	43.4606	56.9439	35.8658	42.5446	51.6389	55.9709	47.4714	49.8932	2.61092
∑ HCs	1471.8	1594.9	1388.14	1502.56	1377.59	1552.18	1306.75	1318.65	1541.9	1518.77	1652.21	1459.74	1445.85	1585.18	1447.77	1431.89	1398.42	1440.95	1353.79	1525.06	1465.71	20.9637		9,13ND	6.8561	10.3952	9.41154	7.88465	7.79176	11.1336	5.55372	12.8689	9.28689	7.21649	9.04391	7.72744	14.1263	11.0659	10.086	12.6626	10.8323	10.4805	12.074	11.3421	9.89199	0.501076
∑ Desaturated	1005.43	1052.37	952.125	1014.56	920.641	1106.78	892.566	861.481	1056.15	1104.93	1194.43	1023.32	1035.17	1150.84	1039.49	1002	985.338	982.522	937.5	1036.3	1017.7	18.5849		7,11ND	272.154	281.443	312.359	304.767	258.926	373.581	330.393	331.924	330.661	320.456	283.349	253.258	239.03	284.71	295.326	258.193	234.043	211.711	241.387	281.68	284.968	9.07247
∑ Ramified	173.591	216.882	157.586	183.842	175.397	175.65	177.212	177.603	181.933	163.037	198.44	179.431	167.179	173.403	165.797	202.954	178.524	227.855	185.228	199.638	183.059	3.99295		29Br	64.3813	107.059	80.8097	76.046	90.0163	72.1567	79.1962	77.0832	77.9034	77.1026	63.0724	81.8232	91.1695	85.7691	76.2441	82.1766	104.15	98.1224	87.3448	85.5337	82.858	2.5525
∑ Linear	292.779	325.65	278.424	304.152	281.557	269.745	236.971	279.569	303.818	250.801	259.341	256.99	243.496	260.94	242.476	226.934	234.563	230.576	231.06	289.123	264.948	6.39548		9N	0.458295	0.275735	0.289883	0.891815	1.03605	1.55367	0.330087	1.08934	0.82813	0.301441	0.852692	0.30447	2.70371	0.465441	1.38031	0.684463	0.59453	0.530391	5.5218	0.607829	1.035	0.269087
																								7N	1.09991	0.955882	1.68132	2.00033	1.72104	2.79415	1.23783	2.93472	1.96517	1.42883	2.28951	2.03995	6.84609	1.48941	3.09965	2.423	2.96076	1.90941	2.37781	2.71092	2.29828	0.278677
																								5N	0.274977	0.183824	0.193255	0.416736	0.428119	0.30705	0.165044	0.325177	0.328623	0.180865	0.335706	0.182682	0.620117	0.349081	0.48432	0.273785	0.356718	0.212157	0.660502	0.243132	0.326093	0.0313958
																								C29	6.52612	8.47426	8.57088	7.49292	10.6345	6.79194	5.63624	9.3407	8.18929	6.72213	6.25084	8.00755	6.63525	6.17873	6.27195	6.10541	7.22949	7.62703	6.85601	8.08412	7.38127	0.279287
																								31Br	8.08433	14.954	11.4311	9.61827	13.8368	8.12454	9.69632	16.2345	13.329	9.7064	8.86934	13.8351	14.1263	14.8127	14.3843	13.9493	17.9429	13.1113	16.7768	13.1291	12.7976	0.652364
																								∑ HCs	1689.33	1706.33	1740.53	1727.68	1591.79	1796.07	1713.67	1771.4	1812.98	1706.63	1634.43	1775.05	1755.86	1702.24	1617.6	1656.58	1722.58	1689.75	1623.79	1730.24	1708.23	13.5058
																								∑ Desaturated	1123.06	1052.33	1141.56	1144.94	1011.62	1196.77	1141.33	1152.15	1202.67	1070.27	1046.39	1178.35	1154.71	1094.39	1019.97	1106.74	1096.09	1072.04	1006.49	1123.52	1106.77	13.3026
																								∑ Ramified	339.482	397.512	355.634	317.337	336.14	354.387	353.827	366.526	369.208	384.826	326.309	361.121	391.34	386.052	362.389	326.045	408.602	403.363	375.956	377.993	364.702	5.93485
																								∑ Linear	226.79	256.485	243.337	265.41	244.026	244.915	218.507	252.728	241.103	251.527	261.732	235.578	209.817	221.8	235.238	223.786	217.884	214.342	241.349	228.726	236.754	3.62258
Dechorionated Cs M																								Dechorionated Cs F
	M1	M2	M3	M4	M5	M6	M7	M8	M9	M10	M11	M12	M13	M14	M15	M16	M17	M18	M19	M20	Mean	SEM			F1	F2	F3	F4	F5	F6	F7	F8	F9	F10	F11	F12	F13	F14	F15	F16	F17	F18	F19	F20	Mean	SEM
C21	5.86069	7.44934	11.7949	10.5713	7.13283	14.3007	12.0912	10.1302	7.50637	7.21893	7.99123	10.8485	10.3625	11.8207	9.04324	5.60806	3.35859	9.82725	5.68349	12.9052	9.07526	0.638173		C21	3.12863	6.7629	8.63539	4.19412	2.78899	6.32766	5.21223	4.80326	5.59615	4.67744	4.31599	4.12246	7.18653	7.77958	12.5159	6.14895	6.93149	5.8345	9.87812	9.5602	6.32003	0.546263
cVA	6.50685	4.16817	4.54886	2.26308	7.39366	8.53606	19.3573	4.8913	2.83259	8.43787	5.00795	4.4107	4.33276	2.96771	5.07146	4.28698	5.63833	3.86567	3.61324	3.75634	5.59434	0.819316		C22	1.65975	2.13847	2.90963	3.16776	0.802028	1.40869	1.82829	2.36569	2.61264	3.13399	3.03967	3.62143	3.20805	2.94183	3.78338	3.01789	3.48777	2.58444	2.72181	3.07861	2.67559	0.17259
C22	9.24658	7.27627	7.06411	6.31572	4.94583	5.32734	6.08849	6.39535	2.78538	4.0355	6.83919	5.61241	6.1814	5.61804	9.36804	5.7856	6.3961	5.90722	3.9389	8.1733	6.16504	0.363959		7.11TD	5.9668	8.27586	6.34179	5.34085	4.79665	6.44219	7.40939	6.05498	6.08325	3.55779	8.87717	8.33702	6.25713	9.18028	12.0936	7.41	8.12101	8.94486	8.54209	6.62452	7.23286	0.423024
23 Br	1.35694	1.29805	1.62689	0.676465	1.00321	1.41652	0.476781	1.39029	1.13304	0.591716	0.859734	0.660284	0.722126	0.612472	1.62398	0.522166	1.28436	0.604011	1.55075	0.69135	1.00506	0.0905214		23Br	4.97925	2.55547	3.77867	3.63026	0.450171	3.58472	2.7852	3.56351	5.64596	2.75205	3.66775	3.89405	3.75836	3.77707	6.51533	4.43522	4.24774	4.50735	3.65633	5.42056	3.88025	0.284938
9T	38.2592	36.7131	39.7249	23.0675	27.1017	32.9371	38.7527	41.772	33.9722	28.3728	36.8009	28.7356	32.5101	29.2205	55.4473	35.5961	35.9684	27.5791	24.0599	38.3776	34.2484	1.6433		9T	3.3195	3.63539	2.87663	2.73061	2.88213	2.8861	4.10563	2.56932	4.92638	1.67425	4.04393	4.54612	2.70259	2.21007	5.33193	3.48674	3.02886	3.86638	2.95988	4.41451	3.40985	0.210005
7T	509.57	358.881	416.333	293.838	274.268	316.659	424.692	418.952	436.116	247.604	458.969	361.743	450.635	371.921	386.646	380.951	400.43	375.725	294.805	441.566	381.015	15.2604		7T	3.60996	13.2852	12.8596	12.2402	20.6561	12.5809	12.5521	12.104	11.1425	10.9821	15.9205	14.5262	11.5482	12.6469	19.0797	13.2572	14.3035	14.7177	14.7284	15.9098	13.4325	0.758549
5T	45.4704	31.8742	39.4895	34.7642	26.1838	37.2852	43.9973	41.911	35.1242	29.0237	41.1512	35.827	37.3267	32.667	36.804	42.7288	45.7231	38.7352	35.6595	45.245	37.8496	1.22615		5T	0.414938	0.32077	0.330015	0.316776	0.646797	0.28632	0.42767	0.898365	0.553526	0.470884	0.335875	0.913646	0.448394	0.369576	0.866658	0.269455	0.447904	1.04774	0.426394	0.219901	0.50058	0.0544972
C23	184.789	176.383	162.817	189.398	153.687	176.547	172.261	166.052	191.729	145.148	162.675	179.525	158.528	152.962	217.186	165.845	168.296	193.295	168.008	226.74	175.594	4.60552		C23	169.178	108.158	101.326	93.6835	114.592	90.225	79.4558	85.8657	89.6214	104.955	108.528	118.324	87.6447	91.4702	122.815	109.242	107.122	102.12	59.6063	113.744	102.884	4.84109
25Br	32.7087	30.1219	28.2725	24.8017	16.4978	24.5119	28.192	34.4856	33.774	13.3491	25.7748	23.5061	16.4139	24.8497	25.4965	26.6827	29.8549	32.3871	20.9196	28.5835	26.0592	1.30451		9,13PD	9.21992	12.5528	8.8664	6.32919	9.65539	8.02268	9.03988	7.92358	8.86749	5.45702	10.2878	11.0559	9.37143	10.0007	16.6381	9.44708	10.3238	6.83704	12.568	6.03628	9.42502	0.573157
9P	54.801	59.6885	63.4967	47.494	47.3967	57.9109	62.5536	50.5624	49.5987	49.9527	44.8308	41.3866	42.9593	45.529	55.8556	55.8665	55.6383	51.7879	51.3453	52.2584	52.0456	1.38618		7,11PD	33.7344	42.8335	32.5505	25.5258	58.5532	31.9705	37.9932	30.0473	26.6633	22.367	50.576	41.7146	34.3062	43.2257	52.7166	35.7674	43.8175	44.4326	50.7266	29.7691	38.4645	2.21056
7P	283.135	314.156	373.167	260.458	274.132	372.717	326.414	248.306	249.249	318.799	220.406	252.202	258.261	233.875	391.773	324.531	285.403	273.279	264.899	269.972	289.757	10.8068		5,9PD	34.0913	31.1842	32.501	32.2985	58.517	33.7857	45.7019	30.6043	34.7504	29.2523	44.2683	40.2815	35.4639	45.4062	75.5224	40.5637	43.8028	44.5312	51.5475	38.994	41.1534	2.48498
5P	6.02223	7.68732	9.58472	7.95154	7.58427	17.9343	8.98732	6.33215	5.14588	13.5385	5.11542	5.86332	5.1632	5.99109	13.08	10.6052	7.77678	7.44141	9.3355	6.65233	8.38962	0.737086		25Br	37.3776	45.7632	40.7733	42.3847	63.9035	32.9382	45.8195	36.264	36.1065	44.3206	45.857	48.4011	40.6	38.0405	80.5288	46.3839	49.2107	46.5322	51.3947	45.1237	45.8862	2.36885
C25	28.5216	28.0955	26.1747	33.4727	26.5349	26.8215	26.9286	24.7156	32.3577	26.7219	25.9984	29.6203	25.0072	25.0501	30.9298	24.5888	29.842	33.0877	31.643	37.0717	28.6592	0.778533		7P	12.4315	18.3267	17.0178	20.071	43.0715	14.1041	26.275	16.458	15.9194	21.7705	23.4877	21.7691	14.5117	20.4671	35.7485	22.1222	25.3873	19.9647	28.4831	24.2221	22.0805	1.65287
27 Br	130.392	146.322	127.848	119.517	109.528	135.358	102.625	99.2814	127.148	107.497	97.8379	125.777	120.141	113.536	152.276	141.94	116.832	129.693	137.284	132.009	123.642	3.44803		5P	0.414938	0.267308	0.995545	1.26711	4.60002	1.35143	2.40565	0.59891	0.442821	1.894	1.95479	3.12039	0.407631	1.32308	4.21891	1.60056	2.44144	2.42419	2.45532	2.50137	1.83427	0.273494
9H	0.466418	0.474608	0.4649	0.298122	0.374223	0.379687	1.02019	0.408297	0.271887	0.769764	0.380421	0.386175	0.325203	0.337981	0.315637	0.234999	0.283046	0.435123	0.547495	0.452745	0.431346	0.040641		C25	54.9876	58.6795	70.7497	70.0836	74.1954	61.2037	51.577	52.7939	58.0538	98.603	60.8874	86.0559	61.3321	60.2299	84.2286	77.9748	68.0006	60.9993	50.3855	93.2875	67.7154	3.13323
7H	8.15299	9.07689	12.1726	9.65915	10.1789	9.44471	11.4361	6.94921	6.52529	8.85228	5.58585	8.09036	8.36856	5.01056	9.30497	9.9718	9.61411	6.80533	10.7309	8.01358	8.69721	0.417581		9,13HD	12.4235	16.5021	13.3616	9.93767	17.9845	11.8994	14.3311	11.3011	13.6156	13.3935	11.9151	15.6307	12.9207	11.2514	32.1633	16.2991	18.9155	20.7995	16.532	10.2221	15.07	1.11562
5H	0.0932836	0.118652	0.0774833	0.198748	0.0748447	0.0949217	0.0713419	0.0816593	0.135943	0.0769764	0.0634035	0.0965437	0.108401	0.0844951	0.126255	0.0783331	0.0943485	0.0870246	0.136874	0.113186	0.100636	0.00704052		7,11HD	447.785	639.492	526.275	431.995	870.478	524.087	690.459	523.832	613.702	447.909	535.34	530.103	464.614	546.164	557.444	629.121	686.943	599.069	779.317	487.116	576.562	25.6001
C27	18.4328	16.6469	16.4885	25.1019	19.774	15.8614	19.2837	11.7753	19.4943	20.4757	15.8826	23.2767	20.4228	16.7385	19.9861	14.5543	16.6619	22.3914	29.5374	23.2711	19.3029	0.91024		5,9HD	7.84645	7.98464	8.22805	8.73553	9.75379	8.03171	8.17703	7.48249	9.1402	9.26535	8.69757	8.76103	8.49285	7.62252	11.2409	9.65873	9.24995	13.6426	9.3891	10.2221	9.08113	0.318267
29 Br	95.597	73.2439	80.9159	91.265	76.2593	64.3664	79.3322	58.3864	94.8206	86.4522	56.9807	92.7689	106.883	77.0849	92.7214	77.9414	61.2511	90.201	110.443	93.2088	83.0062	3.39127		27Br	188.304	191.537	197.409	209.688	234.02	192.825	196.187	179.621	219.356	222.322	208.698	210.311	203.807	182.922	236.693	22.6175	222.024	327.398	225.38	245.403	205.826	12.0155
7N	0.186567	0.355956	0.387417	0.198748	0.224534	0.379687	0.285368	0.0816593	0.135943	0.153953	0.19021	0.193087	0.108401	0.0844951	0.126255	0.156666	0.188697	0.174049	0.136874	0.226372	0.198747	0.0201753		7H	10.7994	13.9085	16.7759	27.9519	28.6379	10.3299	12.2772	15.2662	11.0164	31.3967	12.9143	17.7929	14.0776	8.63916	25.3857	18.9633	18.1305	14.1716	13.0681	32.2361	17.687	1.64931
C29	0.932836	3.22734	2.06881	3.94515	3.10605	0.949217	3.94521	3.7155	1.61773	3.55631	3.04337	4.07415	0.97561	2.40811	3.9644	1.51966	2.17002	1.13132	1.36874	0.679117	2.41993	0.272185		5H	0.421852	0.626861	0.399808	0.356189	0.789141	0.320307	0.465044	0.65136	0.516396	1.18492	1.40851	0.887311	0.473286	0.273535	2.14349	0.643915	1.26719	2.4493	0.524824	0.651089	0.822716	0.133183
31Br	11.306	5.76649	6.81853	9.68896	9.75226	3.33175	7.9903	5.59366	9.40729	11.2385	3.9754	12.4155	14.5799	9.93663	9.31128	6.70531	5.86848	7.4058	12.5376	7.33447	8.54821	0.667564		C27	32.4088	46.9989	49.0964	36.3134	38.8415	33.7604	34.4908	33.2926	35.046	68.1981	37.5941	50.955	30.7899	29.519	30.1411	42.4099	47.6862	44.8418	34.2815	46.6324	40.1649	2.12776
∑ HCs	1465.3	1314.86	1426.79	1192.68	1095.74	1314.54	1377.42	1237.28	1338.05	1123.43	1221.35	1242.61	1315.98	1165.34	1521.39	1332.41	1282.94	1307.98	1214.57	1433.54	1296.21	25.2751		9,13ND	5.22042	9.07381	8.1321	4.35441	2.62784	5.6294	7.25469	5.6424	6.60126	7.44591	5.96417	8.16794	6.58393	4.92364	6.36985	6.36671	7.67494	7.01479	7.54697	5.51979	6.40575	0.334866
∑ Desaturated	946.157	819.026	954.898	677.927	667.519	845.743	918.21	815.357	816.275	697.143	813.493	734.524	835.766	724.721	949.48	860.721	841.12	782.049	691.656	862.877	812.733	20.3409		7,11ND	193.63	201.23	223.829	216.536	160.054	169.459	117.555	189.692	137.482	333.751	220.762	241.111	219.463	146.784	274.68	203.727	194.977	152.224	132.733	243.514	198.66	11.6671
∑ Ramified	271.36	256.752	245.481	245.949	213.04	228.985	218.617	199.137	266.283	219.129	185.429	255.128	258.74	226.02	281.429	253.791	215.091	260.291	282.736	261.827	242.261	6.13959		29Br	85.6992	68.751	86.3905	75.0045	71.3068	64.8703	70.3844	63.2959	57.0961	89.1522	86.9889	100.191	74.3374	72.4915	60.1113	81.5438	92.5354	92.5492	90.0546	101.758	79.2256	2.9599
∑ Linear	247.784	239.078	226.408	268.805	215.18	239.807	240.598	222.783	255.49	207.156	222.429	252.957	221.478	214.598	290.478	217.902	226.724	265.64	240.18	308.84	241.216	5.92759		9N	0.105463	0.470146	0.239885	0.178094	0.394571	0.240231	0.155015	0.16284	0.172132	0.152894	0.132048	1.26092	0.105175	0.0455892	1.49328	0.643915	0.256515	0.793573	0.262412	0.21703	0.374086	0.0876007
																								7N	0.316389	0.626861	0.47977	0.445236	0.631313	0.320307	0.387537	0.32568	0.43033	0.382234	0.22008	2.44711	0.525873	0.410303	2.60084	1.03831	0.887544	1.7586	0.787236	2.98054	0.900105	0.188584
																								5N	0.105463	0.0783576	0.0799616	0.0890472	0.0789141	0.0800769	0.0775074	0.08142	0.0860659	0.0764468	0.044016	0.0467006	0.0525873	0.0455892	0.0551025	0.0804894	0.0513031	0.048986	0.0524824	0.0723432	0.069143	0.0039719
																								C29	5.30479	4.63094	6.42092	3.90027	4.27715	4.30013	5.01473	3.53363	3.96764	8.05749	6.19746	8.65362	4.09655	5.12879	4.45779	3.67032	7.14652	9.00852	5.21675	5.51979	5.42519	0.370239
																								31Br	11.738	11.1425	15.1767	13.6153	8.0887	13.1566	7.54147	11.6756	10.6205	16.4284	16.1363	19.9225	13.3992	16.5489	15.7428	15.5264	12.636	19.5454	8.90627	18.3896	13.7969	0.800935
																								∑ HCs	1376.62	1567.79	1494.81	1362.36	1908.07	1346.43	1497.35	1338.77	1425.83	1604.98	1539.06	1626.93	1372.49	1381.84	1793.33	1433.44	1711.06	1674.66	1674.13	1609.36	1536.97	36.2649
																								∑ Desaturated	781.858	1020.68	912.14	806.699	1294.81	841.827	997.05	861.696	902.111	942.384	957.151	972.473	842.326	870.989	1135.79	1020.47	1090.03	958.739	1132.65	921.443	963.165	28.3987
																								∑ Ramified	328.098	319.749	343.528	344.323	377.769	307.375	322.717	294.42	328.825	374.976	361.347	382.721	335.902	313.78	399.591	170.507	380.654	490.532	379.392	416.094	348.615	13.7872
																								∑ Linear	266.668	227.369	239.138	211.343	235.497	197.226	177.579	182.655	194.898	287.625	220.562	271.733	194.258	197.069	257.941	242.464	240.375	225.389	162.09	271.822	225.185	7.87811
																								Mated Cs F
																									F1	F2	F3	F4	F5	F6	F7	F8	F9	F10	F11	F12	F13	F14	F15	F16	F17	F18	F19	F20	Mean	SEM
																								C21	5.74552	5.12438	11.8756	6.87505	4.1301	9.09337	5.00764	9.16835	9.15014	21.759	7.9369	9.88568	8.33333	4.59222	10.8466	10.0686	7.80496	5.88493	9.03686	5.0271	8.36732	0.867777
																								cVA	14.243	188.794	57.2919	83.6412	41.2286	66.213	321.764	120.249	78.3909	103.887	76.169	124.643	156.573	39.0106	70.7036	71.1658	54.8681	65.5342	84.6048	92.0685	95.5522	14.9483
																								C22	3.34943	3.92372	4.01204	5.28061	2.82586	2.80317	2.96814	1.95401	4.80453	2.81991	4.44011	3.33853	3.64366	1.86014	3.89319	4.9096	4.35613	4.18082	4.27436	3.51498	3.65765	0.208205
																								7.11TD	5.67561	4.06498	9.3681	3.88744	4.24281	3.97454	4.48454	6.76754	4.72521	2.92661	9.03066	7.64484	5.55721	5.93501	9.28103	8.80611	6.93479	4.62466	7.19069	3.903	5.95127	0.459022
																								23Br	2.37702	2.98203	7.24173	4.56232	3.63095	1.46252	4.90772	4.59311	12.8102	3.50583	7.44897	5.0013	5.25977	3.96442	5.57689	1.5586	5.03528	4.29041	5.79511	5.92297	4.89636	0.55024
																								9T	5.67561	3.45288	6.11167	10.3363	3.46188	2.03128	4.91948	4.69439	5.79037	4.08505	7.19688	6.98883	5.92405	4.91775	4.86796	8.80611	5.38017	4.79452	4.80005	5.04422	5.46397	0.414766
																								7T	84.3396	90.0808	77.1782	146.586	63.9159	79.5247	77.8477	60.6994	89.3994	88.4689	87.5254	107.359	91.7559	66.6105	66.9168	105.985	83.6738	95.5507	75.6243	84.7475	86.1895	4.24825
																								5T	9.52078	10.7667	11.4878	17.0929	7.42291	8.7142	10.2327	7.0118	12.5609	10.0831	10.7587	12.9124	10.237	6.64419	7.36102	11.3233	9.22163	11.474	8.33594	12.4394	10.2801	0.552991
																								C23	125.372	118.167	153.514	154.172	103.518	108.349	103.268	136.137	148.51	140.165	145.141	145.603	121.104	115.573	133.621	141.108	146.57	130.866	157.425	115.823	132.2	3.87129
																								9,13PD	6.86412	5.03021	9.66232	7.47889	5.42629	4.92924	5.70706	6.02288	6.10765	5.04535	12.2875	7.46947	6.4297	5.80131	11.266	8.18267	7.18947	5.94521	6.75887	4.25678	6.89305	0.468102
																								7,11PD	43.8668	26.336	71.9224	34.7383	25.159	21.2878	24.7855	42.3627	32.6742	34.6544	54.9646	49.7337	38.3304	33.3779	61.2513	62.5935	32.8965	30.8438	36.21	25.5863	39.1788	3.16578
																								5,9PD	41.8965	33.3673	55.8609	44.0129	30.8671	24.6936	32.1559	42.7857	50.8725	40.6219	66.2357	62.4513	51.5566	37.0749	61.458	46.9919	51.5095	37.9671	43.601	49.3695	45.2675	2.48527
																								25Br	41.2292	38.5074	39.6055	59.1602	32.7912	32.2364	39.4087	46.6996	31.0312	41.7194	56.1153	50.9483	45.4591	43.7191	47.4508	37.4922	46.6493	36.9699	45.1843	32.1997	42.2288	1.73102
																								7P	85.0578	80.4677	68.6125	117.728	59.021	59.5098	65.2228	73.9724	76.2266	74.9867	77.9865	91.5238	80.9141	58.0596	65.1444	83.8217	76.4631	77.3863	61.3618	69.6548	75.1561	3.07442
																								5P	3.86424	3.29593	2.73487	5.07538	3.64705	1.35419	3.56177	6.78542	2.66856	0.838351	4.63934	5.96259	2.63732	3.40638	3.71005	6.33572	6.08054	5.09041	4.70618	2.45364	3.9424	0.364425
																								C25	53.2541	67.4096	58.9569	78.404	65.9287	69.5511	68.8374	86.0836	74.8329	76.1985	81.5565	77.5266	58.8539	73.6325	61.3871	64.2378	94.1476	70.9644	101.026	74.5792	72.8684	2.64396
																								9,13HD	6.33001	8.73479	10.8311	11.6753	10.8982	10.0141	10.7805	8.48222	9.33156	10.0998	22.2768	13.3394	9.83093	9.39129	12.8913	10.2323	13.2207	10.5133	12.8031	9.79936	11.0738	0.705059
																								7,11HD	351.695	428.783	589.72	442.329	456.177	433.702	425.435	562.08	369.022	486.175	599.486	606.469	521.054	534.269	674.562	517.896	525.728	490.006	677.331	366.926	502.942	21.454
																								5,9HD	5.80251	9.75669	10.0418	8.14136	8.96147	9.28011	8.40213	10.8198	11.4475	10.133	12.2141	10.1142	9.2625	9.02136	9.35009	15.0721	12.0118	10.1615	11.6001	8.63563	10.0115	0.426517
																								27Br	139.312	234.124	241.042	195.417	215.149	222.793	201.667	259.659	274.706	243.304	293.083	242.668	222.344	216.437	224.476	218.408	288.197	243.908	278.385	207.207	233.114	8.02696
																								7H	8.58154	14.5742	8.04488	21.4342	13.4631	14.7698	18.7086	27.4336	6.96768	13.8248	12.1859	13.0196	12.4982	26.0636	9.86772	12.7596	15.7316	11.2728	18.771	9.30177	14.4637	1.25136
																								5H	0.192988	0.486618	0.28528	0.833252	0.837521	0.603258	0.490396	1.2523	0.442674	0.554324	0.564685	0.548196	0.437254	0.504456	0.492975	0.306968	1.37167	1.50304	0.74599	0.722311	0.658807	0.0789347
																								C27	25.5516	41.1679	56.3332	41.0254	48.325	59.5315	42.8852	59.0082	47.6228	43.2816	44.4802	39.9817	29.6458	45.6365	37.3429	26.5323	52.6193	52.6703	54.8583	31.4205	43.996	2.29962
																								9,13ND	2.54744	3.3455	3.56599	4.21037	3.72697	3.41846	5.21455	3.35615	2.60292	1.10865	6.98515	2.41206	2.07696	4.88482	3.6891	3.06968	6.82734	5.09274	6.23834	1.60514	3.79892	0.36773
																								7,11ND	94.6349	186.083	138.627	138.83	187.186	259.059	215.872	230.456	106.516	180.488	156.694	170.991	107.186	252.699	111.33	176.159	219.707	158.61	180.343	105.225	168.835	11.1615
																								29Br	63.9112	75.1095	127.805	77.3699	80.0984	79.1373	60.4577	95.2914	71.66	82.6829	84.793	82.6587	55.2325	71.9607	92.9998	81.674	97.7449	93.2923	63.1015	45	79.099	4.01774
																								9N	0.0643294	0.121655	0.0950932	0.294089	0.10469	0.100543	0.0817327	0.0834864	0.0885347	0.110865	0.0564685	0.0913659	0.0728757	0.084076	0.0821625	0.102323	0.0774954	0.0799488	0.0932488	0.0802568	0.0982619	0.0108676
																								7N	0.128659	0.243309	0.190186	1.16165	0.20938	0.201086	0.163465	0.250459	0.177069	0.110865	0.225874	0.365464	0.145751	0.252228	0.164325	0.102323	0.232486	0.0799488	0.186498	0.0802568	0.233564	0.051203
																								5N	0.0643294	0.121655	0.0950932	0.0490148	0.10469	0.100543	0.0817327	0.0834864	0.0885347	0.110865	0.0564685	0.0913659	0.0728757	0.084076	0.0821625	0.102323	0.0774954	0.0799488	0.0932488	0.0802568	0.0860082	0.00395832
																								C29	3.39659	2.43309	8.70103	6.01412	5.067	2.82526	3.40008	4.68359	4.38247	0.997783	4.33113	3.77341	3.06078	5.22953	4.07526	6.15983	5.58741	5.23665	3.58075	1.4366	4.21862	0.392517
																								31Br	7.21775	9.13625	20.7874	11.146	11.809	5.45948	6.27707	11.0286	6.10004	7.11752	8.71308	8.8899	7.20012	5.43131	11.3795	12.0332	13.4532	13.4954	4.82096	3.95666	9.27262	0.893007
																								∑ HCs	1227.52	1507.2	1804.31	1655.32	1458.11	1530.51	1453.23	1809.71	1473.32	1627.98	1879.41	1839.76	1516.11	1647.12	1746.82	1682.83	1836.5	1622.84	1884.28	1286	1624.44	42.8159
																								∑ Desaturated	756.803	909.113	1074.44	1015.89	884.833	937.268	914.148	1095.4	787.71	964.426	1141.37	1169.49	955.979	1059.08	1113.77	1078.65	1074.34	961.077	1156.79	759.911	990.524	28.7431
																								∑ Ramified	254.047	359.859	436.482	347.655	343.478	341.089	312.719	417.272	396.307	378.329	450.153	390.166	335.495	341.512	381.883	351.166	451.08	391.956	397.287	294.286	368.611	11.3679
																								∑ Linear	216.669	238.225	293.393	291.771	229.795	252.153	226.366	297.035	289.303	285.221	287.886	280.109	224.641	246.524	251.166	253.016	311.085	269.803	330.202	231.802	265.308	7.26456
D. simulans M																								D. simulans F
	M1	M2	M3	M4	M5	M6	M7	M8	M9	M10	M11	M12	M13	M14	M15	M16	M17	M18	M19	M20	Mean	SEM			F1	F2	F3	F4	F5	F6	F7	F8	F9	F10	F11	F12	F13	F14	F15	F16	F17	F18	F19	F20	Mean	SEM
C21	2.59439	3.35264	3.32601	6.19307	3.799	7.89758	2.45644	6.90597	6.52766	2.41988	3.679	2.90717	2.17919	3.73858	4.15954	3.88752	3.64736	3.08843	2.10562	3.68978	3.92774	0.369417		C21	6.09468	4.74387	4.26006	4.93832	4.63601	4.57576	3.31173	1.79226	3.06513	0.986624	1.90898	5.09426	1.76835	1.74357	1.2426	3.79895	5.12718	5.22136	3.09051	4.83357	3.61169	0.349741
cVA	10.9998	5.79898	107.943	41.5067	35.1291	314.289	96.1011	11.8232	83.8502	19.2646	13.8045	7.38355	145.143	188.972	13.505	168.318	222.614	172.723	41.8251	195.789	94.839	20.2248		C22	7.55929	5.5159	7.95372	7.05126	0.588899	4.89875	5.16508	4.26478	5.46112	4.54244	5.88035	8.25601	4.94324	6.41067	5.10042	7.44573	6.60608	5.63622	6.82855	6.20979	5.81592	0.377125
C22	2.95296	2.37819	7.25724	14.4257	8.18317	15.425	5.42702	12.3477	12.7698	3.77153	5.57464	4.66634	8.90555	8.90138	10.5924	11.0907	8.38611	8.44103	10.9855	9.44503	8.59635	0.826166		23 Br	0.85042	0.742899	0.909858	0.708383	0.71002	0.637708	1.01276	1.37363	1.68906	4.1915	0.891995	0.620531	1.21207	1.12724	0.866927	1.67377	2.03127	1.01938	1.7145	0.844755	1.24143	0.180047
23 Br	1.05463	0.681431	1.21043	1.71871	1.30039	0.971772	0.571265	1.09272	0.670695	1.28624	1.42008	0.900231	1.07881	1.21808	0.571712	0.703006	0.565483	0.508802	0.404491	1.00266	0.946582	0.0791166		9T	50.6851	41.9131	53.7238	49.4239	41.0266	31.3388	32.2564	40.1557	39.701	34.0683	43.0203	50.4462	43.7475	47.8266	38.73	49.721	44.6657	50.5541	38.3591	44.2909	43.2827	1.44615
9T	39.1057	25.0221	70.414	64.0504	84.7854	73.6336	53.2419	59.2417	68.4109	36.2837	47.8996	39.8827	51.0761	61.5648	75.5379	67.1318	55.259	49.6388	61.5356	60.9365	57.2326	3.31263		7T	887.518	756.052	840.142	946.029	1029.41	850.988	890.176	790.188	850.618	684.889	839.611	958.785	888.535	980.618	836.483	1002.98	845.757	1066.09	850.802	979.105	888.739	21.2528
7T	607.319	520.675	696.085	795.973	807.589	929.009	512.889	746.402	889.11	634.685	982.82	841.435	574.707	650.457	812.209	739.416	609.37	601.587	673.776	659.573	714.254	29.8959		5T	47.3684	38.6307	40.4073	47.71	46.2599	36.7717	38.7178	29.2125	31.2557	26.5064	30.254	37.616	33.662	37.3692	32.4736	38.0402	31.213	40.6093	32.34	37.365	36.6891	1.33195
5T	46.6463	44.5383	41.2779	36.6256	48.5324	42.8917	51.928	33.4098	41.7624	46.5228	63.5403	55.1536	26.8461	30.6863	34.9149	31.5618	25.3054	28.8338	31.607	30.3605	39.6472	2.31267		C23	173.769	141.84	166.787	170.11	181.381	136.884	143.802	118.014	140.721	126.089	130.032	177.702	134.698	155.888	130.74	162.396	125.966	153.784	134.4	155.021	148.001	4.27172
C23	99.0086	94.0716	178.866	214.053	217.769	204.921	131.555	183.484	208.181	116.351	156.156	160.943	178.079	179.321	207.243	187.251	160.97	147.848	190.844	172.507	169.471	8.18202		25Br	29.7175	28.5895	28.8925	31.922	29.5118	25.2309	25.3697	23.4498	26.8523	21.6461	24.1861	26.1391	26.1951	26.0684	26.3185	27.5664	30.7185	24.3466	19.4113	25.9524	26.4042	0.677689
25Br	21.5566	15.5503	36.8218	44.4285	39.4111	44.2336	26.4639	38.8133	39.996	23.5593	33.3818	26.9491	21.6193	25.5891	28.5406	23.7081	18.6157	16.938	28.957	22.0785	28.8606	2.0182		9P	27.7615	27.0745	30.435	34.0024	44.9192	35.6826	36.2265	14.4754	30.619	21.3084	23.9191	27.9593	21.9076	30.2084	28.5725	21.7488	26.4422	18.9119	26.8506	26.2713	27.7648	1.51888
9P	52.4784	46.9779	19.7365	11.5669	23.3792	13.0804	17.3022	9.47386	14.0912	56.82	58.4875	62.2481	14.7365	13.5629	16.0574	14.3015	11.5981	10.9443	12.2179	13.6712	24.6366	4.17651		7P	47.1416	38.9269	58.1947	48.7481	55.0975	42.0473	43.3968	24.7187	35.6484	27.2017	31.7368	40.0981	28.8318	39.4372	34.8577	29.8996	30.8655	30.4747	33.0243	36.1455	37.8247	2.04199
7P	70.27	68.1499	74.2488	48.7425	86.3273	52.7379	60.497	38.3216	54.2466	71.6881	82.2655	89.8992	58.2016	53.0663	65.4542	57.2793	44.9163	43.177	52.1642	54.0131	61.2833	3.22019		5P	0.0944912	0.0485555	0.0602555	0.0407116	0.0417659	0.0414096	0.202552	0.0654108	0.0539636	0.0662164	0.056815	0.0590982	0.0452264	0.0405482	0.0722439	0.0507202	0.0445454	0.0592663	0.0735835	0.0559441	0.0636662	0.00791591
5P	0.843704	1.85349	1.94955	0.630192	1.98774	0.935781	2.07798	0.491723	0.96952	2.26728	1.73712	2.09779	1.04105	1.3071	1.18394	0.902366	0.452386	0.508802	0.850565	0.501329	1.22947	0.139974		C25	35.3397	30.7308	39.383	34.324	45.3368	35.6578	37.3405	24.5814	29.5451	25.2417	25.1122	36.3986	24.974	32.4183	25.9645	30.706	24.8474	27.2566	26.7329	30.7469	31.1319	1.29931
C25	45.8131	45.0221	31.873	29.1435	37.1912	25.2918	26.1568	22.4499	27.5981	46.5882	47.2325	60.4229	34.5434	29.0138	31.2506	29.3794	25.967	25.4961	29.0251	28.686	33.9072	2.22813		27 Br	167.35	139.35	162.168	150.155	144.807	120.867	125.576	130.297	158.098	126.535	141.549	171.955	149.303	167.375	149.171	168.621	169.138	167.326	159.112	166.202	151.748	3.69682
27 Br	148.997	139.139	175.547	188.563	168.367	181.541	120.485	154.58	173.075	149.146	176.408	181.007	153.831	147.919	150.632	135.46	111.112	109.88	161.901	133.584	153.059	5.19401		9H	0.107331	0.0531547	0.0759532	0.0441735	0.0471054	0.0433369	0.110865	0.0995619	0.0812216	0.0841043	0.0814531	0.0808211	0.0680411	0.0588374	0.0993147	0.07347	0.07303	0.0928764	0.103541	0.0834307	0.0780811	0.00466326
9H	0.597086	0.407864	0.216528	0.0611284	0.215193	0.113701	0.16675	0.057435	0.0740521	0.40476	0.297974	0.272628	0.060518	0.0485154	0.0478973	0.055966	0.0616333	0.0550752	0.079564	0.0522712	0.167327	0.0349295		7H	0.321992	0.106309	0.22786	0.132521	0.0942107	0.130011	0.332594	0.199124	0.162443	0.168209	0.162906	0.161642	0.136082	0.117675	0.198629	0.14694	0.14606	0.185753	0.207082	0.166861	0.175245	0.0139185
7H	3.58252	3.6463	2.07145	0.244514	2.09813	0.284252	1.75088	0.11487	0.222156	3.09237	2.74136	3.2261	0.768579	0.810208	0.684932	0.665995	0.628659	0.330451	0.739945	0.658617	1.41811	0.276262		5H	0.107331	0.0531547	0.0759532	0.0441735	0.0471054	0.0433369	0.110865	0.0995619	0.0812216	0.0841043	0.0814531	0.0808211	0.0680411	0.0588374	0.0993147	0.07347	0.07303	0.0928764	0.103541	0.0834307	0.0780811	0.00466326
5H	0.238834	0.244718	0.0721761	0.0611284	0.107596	0.0568505	0.083375	0.057435	0.0740521	0.161904	0.148987	0.090876	0.060518	0.0485154	0.0478973	0.055966	0.0616333	0.0550752	0.039782	0.0522712	0.0909796	0.013585		C27	19.781	15.67	26.1735	15.6507	21.7957	18.0022	18.9911	22.1525	18.7541	14.3566	16.983	27.4064	14.8874	18.8221	17.0523	19.4255	15.8767	16.5227	15.9764	20.04	18.716	0.78624
C27	23.2386	30.2553	13.6341	10.563	15.5477	8.50483	10.9388	7.75372	10.16	21.2904	24.6648	32.4882	15.4805	9.74675	9.22981	1.41034	9.40524	11.5658	10.7411	10.8829	14.3751	1.78595		29 Br	71.3749	59.6768	73.0822	65.2929	80.2817	73.5168	73.6364	110.872	76.4214	66.2574	77.0791	114.394	66.5442	81.2368	76.2241	90.8824	65.2304	83.1058	68.6892	88.6618	78.123	3.18549
29 Br	127.609	124.831	60.2382	46.8305	72.649	36.2877	72.2611	34.4667	41.2026	121.363	92.275	114.013	50.6354	47.3705	43.9745	44.465	41.3313	43.2726	51.4898	47.1643	65.6865	7.16609		7N	0.107331	0.0531547	0.22786	0.0441735	0.0471054	0.0433369	0.110865	0.0995619	0.0812216	0.0841043	0.0814531	0.0808211	0.0680411	0.0588374	0.0993147	0.07347	0.07303	0.0928764	0.103541	0.0834307	0.0856765	0.00881667
7N	6.44853	5.93849	3.39949	0.122257	3.53992	0.227402	5.86126	0.057435	0.0740521	6.75949	3.90346	5.07997	0.181554	0.436639	0.239487	0.167898	0.123267	0.11015	0.119346	0.104542	2.14473	0.585942		C29	1.72802	1.45112	2.78748	1.37821	1.77116	1.69881	1.61863	2.94703	1.14522	1.32885	0.969292	1.84272	0.748452	0.529536	0.893833	1.38124	0.87636	0.882326	1.86374	0.667445	1.42547	0.143958
C29	3.04514	3.62183	1.559	1.14921	1.89369	0.750426	2.03435	0.861524	1.19224	3.0276	2.04112	4.49836	1.0167	0.815059	0.747198	0.845086	0.924499	0.892218	1.03035	1.00361	1.64746	0.243702		31Br	5.84952	3.68362	6.36488	4.22299	6.29799	6.71289	6.07539	7.49701	2.14425	3.05299	3.66539	6.87788	3.03463	1.10026	2.32396	3.61472	2.49032	2.32191	1.03541	1.0846	3.97253	0.47501
31Br	7.61882	4.88621	5.09563	2.69576	6.59565	2.97328	7.68718	2.85452	2.49556	5.94188	2.56257	4.07125	3.15904	3.51737	3.15164	2.52966	2.24345	2.46186	3.42125	2.7756	3.93691	0.392746		∑ HCs	1580.63	1334.91	1542.33	1611.97	1734.11	1425.81	1483.54	1346.56	1452.2	1188.69	1397.26	1692.05	1445.38	1628.51	1407.58	1660.32	1428.26	1694.59	1420.82	1623.92	1504.97	32.3117
∑ HCs	1311.02	1181.24	1424.9	1517.84	1631.27	1641.77	1111.84	1353.24	1592.9	1353.43	1789.24	1692.25	1198.21	1269.14	1496.47	1352.27	1130.95	1105.63	1324.04	1252.74	1386.52	45.7692		∑ Desaturated	1061.21	902.912	1023.57	1126.22	1216.99	997.129	1041.64	899.314	988.302	794.461	969.006	1115.37	1017.07	1135.79	971.686	1142.81	979.353	1207.17	981.967	1123.65	1034.78	24.0597
∑ Desaturated	827.53	717.454	909.471	958.077	1058.56	1112.97	705.799	887.628	1069.03	858.685	1243.84	1099.39	727.68	811.988	1006.38	911.538	747.776	735.241	833.13	819.923	902.105	34.3614		∑ Ramified	275.142	232.043	271.417	252.301	261.608	226.965	231.671	273.489	265.205	221.683	247.372	319.987	246.289	276.907	254.904	292.358	269.608	278.12	249.962	282.746	261.489	5.3982
∑ Ramified	306.836	285.087	278.913	284.236	288.323	266.007	227.469	231.808	257.44	301.297	306.047	326.941	230.323	225.614	226.871	206.866	173.868	173.062	246.173	206.605	252.489	9.95352		∑ Linear	244.272	199.952	247.345	233.452	255.509	201.717	210.229	173.752	198.692	172.545	180.886	256.7	182.019	215.812	180.993	225.153	179.299	209.303	188.892	217.519	208.702	6.18406
∑ Linear	176.653	178.702	236.515	275.528	284.384	262.79	178.569	233.802	266.429	193.448	239.348	265.926	240.204	231.536	263.223	233.864	209.301	197.331	244.732	226.214	231.925	7.47
Z30 M
	M1	M2	M3	M4	M5	M6	M7	M8	M9	M10	M11	M12	M13	M14	M15	M16	M17	M18	M19	M20	Mean	SEM
C21	0.475176	1.07508	0.6844	0.713669	0.886956	0.854732	1.32615	0.78561	1.21122	0.672792	0.641688	0.651042	0.544231	0.550327	1.01702	0.891381	0.951432	0.994671	0.536826	1.41332	0.843887	0.0601111
cVA	61.1462	20.5531	35.9401	29.8241	2.02813	32.4008	14.8404	9.65483	2.21851	8.96332	6.1709	45.7096	3.5375	18.3919	54.2775	3.79915	5.64384	27.278	26.1703	59.7154	23.4132	4.38208
C22	1.20023	1.68449	1.0631	1.54552	0.773968	1.06662	1.59552	1.31527	3.88086	0.831947	1.65413	0.846354	0.973886	1.41434	1.29983	1.33707	1.38979	1.97158	0.960919	1.95429	1.43799	0.150841
23 Br	0.819269	0.684144	0.54752	1.07732	0.451952	0.538696	0.538748	0.426576	0.556174	0.542574	0.463442	0.325521	0.286437	0.550327	0.625442	0.431313	0.941469	1.33215	0.536826	1.21838	0.644714	0.0643468
9T	9.81485	19.156	13.4644	13.9552	6.72278	9.82941	8.51637	9.87523	7.0634	8.7897	15.0119	5.38411	11.4432	13.1253	13.6509	13.2737	16.7173	15.6039	9.13678	17.9005	11.9218	0.862579
7T	147.186	178.343	161.76	179.895	107.35	132.807	122.706	133.547	128.606	124.904	175.409	109.57	144.761	161.433	173.204	161.541	185.938	176.017	134.625	204.152	152.188	6.11567
5T	63.7473	70.691	70.5936	124.151	104.825	92.6701	115.57	124.702	108.157	101.66	140.041	127.181	80.1165	88.1074	138.886	112.253	128.638	128.064	106.318	105.58	106.598	5.12208
C23	48.0952	45.464	51.6266	49.8932	35.0884	35.9993	38.0066	38.111	34.5075	38.9026	49.7808	37.513	43.3761	45.6166	38.6523	36.5574	43.5467	44.2274	35.495	49.1691	41.9814	1.27964
25Br	29.2029	32.2295	45.4259	37.088	20.0667	17.3029	17.9652	20.8133	26.4986	17.9266	32.5621	19.7005	25.0012	20.2245	25.4908	22.4031	24.7821	24.5915	17.4898	23.9827	25.0374	1.62936
9P	59.0898	74.6177	71.1229	56.0071	30.1904	40.3412	38.6283	35.3382	23.2666	36.5876	42.5475	38.2617	72.0771	56.0509	43.9332	48.6917	59.4819	50.6883	42.5972	52.4002	48.596	3.14678
7P	220.15	186.858	161.966	185.695	98.1978	124.073	126.009	114.781	146.366	120.314	136.312	136.94	218.933	156.651	117.246	137.837	168.767	87.4822	122.101	147.312	145.7	8.08084
5P	7.74619	11.6879	8.18543	24.7784	16.033	15.8987	18.305	18.6805	19.5402	17.4419	20.6374	29.0365	6.21091	15.4752	16.8217	17.558	21.6289	18.0062	16.8671	13.641	16.709	1.22968
C25	36.0151	22.2663	17.5708	23.3011	16.8635	18.3121	19.1753	17.5536	18.3908	18.679	20.5839	22.1745	28.8156	21.0225	17.1697	17.0117	19.4271	18.5702	17.522	18.5925	20.4509	1.03784
27 Br	108.707	102.621	134.29	105.136	68.7587	68.2403	72.0489	72.8778	150.053	67.3142	112.623	52.3374	82.4277	60.6564	68.7117	63.8169	69.6107	63.9217	57.7907	65.3183	82.3631	6.05337
9H	1.18139	0.866489	1.76759	1.12946	0.692713	0.816577	1.17501	0.541045	1.79901	0.695052	0.874603	0.629859	0.792216	1.13165	0.813946	0.916132	1.10824	0.903944	0.704312	0.730904	0.963507	0.0755065
7H	7.81442	6.34703	8.80294	6.3895	3.37351	5.78749	8.40373	4.02052	18.6188	4.49252	5.64871	3.50359	8.51234	7.22998	3.40764	4.78471	6.0081	4.19688	4.04053	4.13435	6.27587	0.762604
5H	0.492247	0.361037	0.291681	0.742215	0.346356	0.939063	1.13169	0.517724	4.30409	0.713464	0.685199	0.492078	0.47852	0.628694	0.54668	0.549679	0.90009	0.496672	0.673421	0.446354	0.786848	0.190962
C27	3.4888	14.0949	19.7118	14.4302	10.9449	19.3171	19.439	13.3909	19.0444	17.3533	18.5449	9.89568	24.984	23.9092	12.1728	13.8211	15.3015	13.7231	14.7411	14.0657	15.6187	1.09687
29 Br	75.1108	66.799	66.5092	61.749	53.7476	69.9398	73.1969	59.9207	123.416	73.8642	79.1265	47.6183	81.9704	98.686	60.6694	65.5659	71.5122	61.8903	66.2795	66.5569	71.2064	3.65721
7N	0.369185	0.888151	1.14339	0.774485	1.046	0.306216	1.4295	0.601679	2.70819	0.27618	0.334243	0.605255	0.319013	0.502955	0.662091	0.474723	0.337534	0.248336	0.247127	0.334765	0.680451	0.129992
C29	3.84568	2.11568	2.08844	2.40413	2.0435	4.16964	5.2794	2.60261	8.54048	4.0046	3.76581	1.98307	5.55083	7.56947	2.70303	3.04822	3.51035	3.08433	3.37329	2.71718	3.71999	0.401455
31Br	8.70662	8.13055	8.78544	6.93272	8.49958	8.83944	11.7122	7.16418	26.5983	10.3659	9.59278	7.47466	12.0481	15.9625	8.4128	8.16607	0.832583	8.7464	10.0457	8.07343	9.7545	1.08404
∑ HCs	833.257	846.981	847.401	897.788	586.903	668.049	702.159	677.566	873.127	666.333	866.842	652.125	849.622	796.498	746.097	730.93	841.331	724.761	662.083	799.695	763.477	20.6423
∑ Desaturated	517.591	549.816	499.098	593.517	368.777	423.468	441.875	442.605	460.43	415.875	537.502	451.604	543.644	500.336	509.172	497.88	589.525	481.707	437.311	546.633	490.418	13.4055
∑ Ramified	222.546	210.464	255.558	211.983	151.524	164.861	175.462	161.203	327.122	170.014	234.368	127.456	201.734	196.08	163.91	160.383	167.679	160.482	152.143	165.15	189.006	10.2119
∑ Linear	93.1202	86.7004	92.7452	92.2877	66.6012	79.7195	84.822	73.7589	85.5752	80.4442	94.9712	73.0636	104.245	100.083	73.0147	72.6669	84.1269	82.5712	72.6291	87.9121	84.0529	2.28355
Oenocyteless M
	M1	M2	M3	M4	M5	M6	M7	M8	M9	M10	M11	M12	M13	M14	M15	M16	M17	M18	M19	M20	Mean	SEM
C21	0.0361024	0.0968148	0.0366932	0.0338112	0.0425044	0.0395444	0.0344175	0.0363042	0.0369905	0.0354849	0.0342983	0.0355556	0.0336259	0.0303933	0.0336372	0.0267566	0.0290175	0.0277701	0.0292321	0.0490605	0.0379007	0.00330639
cVA	16.6829	6.00252	31.6552	43.2479	2.31224	3.74881	207.166	3.65221	154.494	16.4685	129.311	9.01689	29.5	1335.84	8.73558	3.44625	4.96779	3.28798	100.804	30.8247	107.058	65.9828
C22	0.0722048	0.0968148	0.0366932	0.0338112	0.0425044	0.0395444	0.0344175	0.0363042	0.0369905	0.0354849	0.0342983	0.0355556	0.0336259	0.0607866	0.0336372	0.0267566	0.0290175	0.0277701	0.0292321	0.0490605	0.0412255	0.00382997
23 Br	0.0361024	0.0968148	0.0733864	0.0338112	0.0425044	0.0395444	0.0344175	0.0363042	0.0369905	0.0354849	0.0342983	0.0355556	0.0336259	0.0911799	0.0672744	0.0267566	0.0290175	0.0277701	0.0292321	0.0490605	0.0444566	0.00463947
9T	0.0541536	0.0968148	0.0366932	0.0338112	0.0425044	0.0395444	0.0344175	0.0363042	0.0369905	0.0354849	0.0342983	0.0355556	0.0336259	0.0607866	0.100912	0.0267566	0.0290175	0.0277701	0.0292321	0.0490605	0.0436867	0.00463545
7T	1.3394	2.53655	0.880637	0.338112	1.22413	1.17447	1.24591	2.15284	1.44633	2.95589	1.17986	1.04178	3.28189	2.83873	4.23156	1.51442	1.23034	1.34129	1.39145	0.294363	1.682	0.225198
5T	0.108307	0.19363	0.11008	0.0338112	0.170017	0.0790889	0.068835	0.108913	0.110971	0.0709698	0.0342983	0.0355556	0.0336259	0.0303933	0.0672744	0.0802697	0.0580349	0.0555401	0.0876962	0.0490605	0.0793186	0.00997125
C23	2.13726	1.06496	1.1962	0.75399	0.892591	0.707846	1.66581	1.43402	1.42783	0.933253	0.974071	0.849778	1.23071	2.27038	1.08648	1.67764	1.36962	0.663705	0.897425	0.392484	1.1813	0.108112
25Br	0.736489	0.387259	0.708179	0.540979	0.212522	0.316356	1.11168	1.20167	1.20959	0.738086	0.812869	0.64	1.0424	0.899641	0.877931	1.38599	1.10847	0.777562	0.637259	0.294363	0.781965	0.073882
9P	0.613741	0.290444	0.366932	0.219773	0.170017	0.197722	0.65049	0.795063	0.884072	0.283879	0.483605	0.440889	0.746495	1.03337	0.7232	0.957885	0.708026	0.49153	0.397556	0.196242	0.532547	0.0604954
7P	1.53796	0.493755	0.898984	1.24425	0.233774	0.589212	1.35261	1.40497	1.70526	0.777119	0.915763	0.988444	1.12647	1.92693	1.24458	1.87296	1.45958	0.724799	0.757111	0.269833	1.07622	0.110906
5P	0.0361024	0.0968148	0.0366932	0.0338112	0.0425044	0.0395444	0.0344175	0.0363042	0.0739809	0.0354849	0.0342983	0.0355556	0.0336259	0.0303933	0.0336372	0.0267566	0.0290175	0.0277701	0.0292321	0.0490605	0.0397502	0.00376507
C25	1.38633	1.40381	0.983378	0.909521	0.374038	0.767162	1.38358	0.787802	1.03573	0.53937	1.12155	0.789333	0.84401	1.20357	0.871203	1.33248	0.908247	0.958067	0.879885	1.06952	0.97743	0.0616389
27 Br	7.04916	3.51371	6.78446	6.23334	6.96285	5.90494	10.2414	9.20647	8.90775	6.90421	6.87774	5.98799	8.45902	7.45746	6.8323	10.7513	8.63782	6.3155	6.18488	6.98558	7.3099	0.371299
9H	0.39602	0.122429	0.244045	0.28057	0.455513	0.290884	1.11475	1.12511	1.31716	0.425311	0.629684	0.439217	0.577437	0.684017	1.12062	1.30236	1.05769	0.693497	0.565809	0.172697	0.650741	0.0865955
7H	0.628682	0.367287	0.571066	0.523732	0.603407	0.552679	1.42783	1.48212	1.70242	0.897878	0.8381	0.854033	1.22382	2.002	1.52891	1.73648	1.38622	0.763626	0.682874	0.397202	1.00852	0.112589
5H	0.099005	0.122429	0.0488091	0.0467617	0.0591576	0.116353	0.0474361	0.108184	0.0520616	0.0472567	0.0443439	0.0488019	0.0430923	0.0834168	0.0434348	0.0391099	0.0400641	0.0389605	0.0390213	0.0863483	0.0627024	0.00635456
C27	1.12371	1.1141	0.619875	0.780921	0.816375	0.639944	1.13847	1.04398	0.900666	0.614338	0.647421	0.570982	0.732569	0.788288	1.09021	0.973836	0.829327	1.14544	0.667265	0.673517	0.845562	0.045537
29 Br	16.7764	18.3399	13.9789	15.0807	16.7948	15.5681	22.238	20.7281	17.6958	19.6305	18.3185	13.9476	22.6752	19.2818	18.0863	20.9551	18.0088	15.3933	17.4425	17.995	17.9468	0.556393
7N	1.0841	1.42018	1.12261	0.981997	1.74515	0.948281	2.46668	2.81279	2.40525	1.59255	1.89349	1.50798	2.58123	4.1333	2.17174	2.83546	2.41587	1.54284	1.75206	0.958466	1.9186	0.182283
C29	1.38607	2.73017	1.05916	1.42156	1.37837	1.23916	1.75988	1.34148	1.33798	1.27121	1.44561	0.976038	1.50392	1.99783	1.52022	1.11072	1.28205	1.23894	1.33453	2.18461	1.47598	0.0925992
31Br	7.05906	9.86778	6.02792	6.41104	7.63725	6.10274	10.8676	11.9868	6.86172	8.58183	8.15041	6.0124	10.2603	8.65449	8.52191	8.06054	7.1274	7.65185	7.3204	6.82152	7.99925	0.372724
∑ HCs	43.6964	44.4524	35.8214	35.9701	39.9425	35.3927	58.9531	57.9018	49.2225	46.441	44.5388	35.3086	56.5303	55.5591	50.2869	56.7203	47.7727	39.9353	41.1839	39.0861	45.7358	1.80836
∑ Desaturated	5.89748	5.74033	4.31655	3.73663	4.74617	4.02778	8.44337	10.0626	9.73449	7.12183	6.08774	5.42781	9.6813	12.8233	11.2659	10.3925	8.41386	5.70762	5.73204	2.52233	7.09408	0.634081
∑ Ramified	31.6572	32.2054	27.5729	28.2998	31.65	27.9317	44.4932	43.1593	34.7118	35.8901	34.1938	26.6235	42.4705	36.3845	34.3857	41.1797	34.9115	30.166	31.6143	32.1455	34.0823	1.18215
∑ Linear	6.14168	6.50668	3.93199	3.93361	3.54639	3.43321	6.01657	4.67989	4.7762	3.42914	4.25725	3.25724	4.37846	6.35125	4.63539	5.14818	4.44728	4.0617	3.83757	4.41825	4.5594	0.223734

## Sheet: Fig.4
Tester Cs Sex	Labelling Flyies	Lift Up	Landing	PF	LF
MALE	Cs M	1	1	0	1
MALE	Cs M	1	1	0	1
MALE	Cs M	1	0	0	0
MALE	Cs M	0	0	0	0
MALE	Cs M	1	0	0	0
MALE	Cs M	1	1	0	1
MALE	Cs M	0	0	0	0
MALE	Cs M	1	1	0	1
MALE	Cs M	1	0	0	0
MALE	Cs M	0	0	0	0
MALE	Cs M	1	1	1	0
MALE	Cs M	0	0	0	0
MALE	Cs M	0	0	0	0
MALE	Cs M	1	1	0	1
MALE	Cs M	1	1	0	1
MALE	Cs M	1	1	0	1
MALE	Cs M	1	1	1	0
MALE	Cs M	0	0	0	0
MALE	Cs M	0	0	0	0
MALE	Cs M	1	1	0	1
MALE	Cs M	1	1	1	0
MALE	Cs M	1	0	0	0
MALE	Cs M	1	0	0	0
MALE	Cs M	1	1	0	1
MALE	Cs M	1	1	0	1
MALE	Cs M	1	1	0	1
MALE	Cs M	0	0	0	0
MALE	Cs M	1	1	1	0
MALE	Cs M	1	1	0	1
MALE	Cs M	1	0	0	0
MALE	Cs M	1	1	0	1
MALE	Cs M	1	0	0	0
MALE	Cs M	1	1	0	1
MALE	Cs M	1	1	0	1
MALE	Cs M	1	1	0	1
MALE	Cs M	1	1	0	1
MALE	Cs M	1	1	0	1
MALE	Cs M	1	1	0	1
MALE	Cs M	1	1	0	1
MALE	Cs M	0	0	0	0
MALE	Cs M	1	1	0	1
MALE	Cs M	1	1	0	1
MALE	Cs M	1	0	0	0
MALE	Cs M	1	1	1	0
MALE	Cs M	1	1	0	1
MALE	Cs M	1	0	0	0
MALE	Cs M	1	1	0	1
MALE	Cs M	1	1	1	0
MALE	Cs M	0	0	0	0
MALE	Cs M	1	1	0	1
MALE	Cs M	1	1	1	0
MALE	Cs M	1	0	0	0
MALE	Cs M	1	0	0	0
MALE	Cs M	1	1	0	1
MALE	Cs M	1	0	0	0
MALE	Cs M	1	0	0	0
MALE	Cs M	1	0	0	0
MALE	Cs M	1	0	0	0
MALE	Cs M	1	0	0	0
MALE	Cs M	1	1	0	1
MALE	D. simulans F	1	1	0	1
MALE	D. simulans F	1	1	0	1
MALE	D. simulans F	1	1	0	1
MALE	D. simulans F	1	1	0	1
MALE	D. simulans F	1	1	0	1
MALE	D. simulans F	1	1	0	1
MALE	D. simulans F	1	1	0	1
MALE	D. simulans F	1	1	0	1
MALE	D. simulans F	1	1	0	1
MALE	D. simulans F	1	0	0	0
MALE	D. simulans F	1	1	0	1
MALE	D. simulans F	1	0	0	0
MALE	D. simulans F	0	0	0	0
MALE	D. simulans F	1	0	0	0
MALE	D. simulans F	1	0	0	0
MALE	D. simulans F	1	1	0	1
MALE	D. simulans F	1	1	1	0
MALE	D. simulans F	1	1	0	1
MALE	D. simulans F	1	1	0	1
MALE	D. simulans F	1	1	1	0
MALE	D. simulans F	1	0	0	0
MALE	D. simulans F	1	0	0	0
MALE	D. simulans F	1	1	1	0
MALE	D. simulans F	1	1	1	0
MALE	D. simulans F	1	0	0	0
MALE	D. simulans F	1	0	0	0
MALE	D. simulans F	1	0	0	0
MALE	D. simulans F	1	1	0	1
MALE	D. simulans F	1	0	0	0
MALE	D. simulans F	1	1	0	1
MALE	D. simulans F	1	0	0	0
MALE	D. simulans F	1	1	0	1
MALE	D. simulans F	1	0	0	0
MALE	D. simulans F	1	1	0	1
MALE	D. simulans F	1	0	0	0
MALE	D. simulans F	1	1	1	0
MALE	D. simulans F	1	0	0	0
MALE	D. simulans F	1	1	0	1
MALE	D. simulans F	0	0	0	0
MALE	D. simulans F	1	0	0	0
MALE	D. simulans F	0	0	0	0
MALE	D. simulans F	1	0	0	0
MALE	D. simulans F	1	0	0	0
MALE	D. simulans F	0	0	0	0
MALE	D. simulans F	1	0	0	0
MALE	D. simulans F	0	0	0	0
MALE	D. simulans F	1	1	1	0
MALE	D. simulans F	0	0	0	0
MALE	D. simulans F	1	1	1	0
MALE	D. simulans F	1	1	1	0
MALE	D. simulans F	1	1	1	0
MALE	D. simulans F	1	1	1	0
MALE	D. simulans F	1	1	1	0
MALE	D. simulans F	0	0	0	0
MALE	D. simulans F	1	1	0	1
MALE	D. simulans F	1	1	1	0
MALE	D. simulans F	1	1	0	1
MALE	D. simulans F	1	1	0	1
MALE	D. simulans F	1	1	0	1
MALE	D. simulans F	1	1	0	1
MALE	D. simulans F	1	0	0	0
MALE	D. simulans F	1	0	0	0
MALE	D. simulans F	1	1	0	1
MALE	D. simulans F	1	1	0	1
MALE	D. simulans F	0	0	0	0
MALE	D. simulans F	1	1	1	0
MALE	D. simulans F	1	1	0	1
MALE	D. simulans F	1	1	0	1
MALE	D. simulans F	1	1	0	1
MALE	D. simulans F	1	0	0	0
MALE	Oe- M	1	0	0	0
MALE	Oe- M	1	1	0	1
MALE	Oe- M	1	1	1	0
MALE	Oe- M	1	0	0	0
MALE	Oe- M	1	0	0	0
MALE	Oe- M	0	0	0	0
MALE	Oe- M	1	1	0	1
MALE	Oe- M	1	1	1	0
MALE	Oe- M	1	0	0	0
MALE	Oe- M	1	0	0	0
MALE	Oe- M	1	1	1	0
MALE	Oe- M	1	0	0	0
MALE	Oe- M	1	0	0	0
MALE	Oe- M	1	1	0	1
MALE	Oe- M	0	0	0	0
MALE	Oe- M	1	1	0	1
MALE	Oe- M	1	0	0	0
MALE	Oe- M	1	0	0	0
MALE	Oe- M	1	0	0	0
MALE	Oe- M	1	1	1	0
MALE	Oe- M	1	0	0	0
MALE	Oe- M	1	0	0	0
MALE	Oe- M	1	1	0	1
MALE	Oe- M	1	0	0	0
MALE	Oe- M	1	0	0	0
MALE	Oe- M	1	0	0	0
MALE	Oe- M	1	1	1	0
MALE	Oe- M	1	0	0	0
MALE	Oe- M	1	0	0	0
MALE	Oe- M	1	1	0	1
MALE	Oe- M	1	0	0	0
MALE	Oe- M	1	1	0	1
MALE	Oe- M	1	0	0	0
MALE	Oe- M	1	0	0	0
MALE	Oe- M	1	0	0	0
MALE	Oe- M	0	0	0	0
MALE	Oe- M	1	0	0	0
MALE	Oe- M	1	1	1	0
MALE	Oe- M	0	0	0	0
MALE	Oe- M	1	0	0	0
MALE	Oe- M	1	0	0	0
MALE	Oe- M	1	0	0	0
MALE	Oe- M	1	1	0	1
MALE	Oe- M	1	0	0	0
MALE	Oe- M	1	0	0	0
MALE	Oe- M	0	0	0	0
MALE	Oe- M	1	1	0	1
MALE	Oe- M	1	1	0	1
MALE	Oe- M	1	1	0	1
MALE	Oe- M	0	0	0	0
MALE	Oe- M	1	1	0	1
MALE	Oe- M	1	0	0	0
MALE	Oe- M	1	1	0	1
MALE	Oe- M	1	1	0	1
MALE	Oe- M	1	0	0	0
MALE	Oe- M	1	1	0	1
MALE	Oe- M	1	1	0	1
MALE	Oe- M	0	0	0	0
MALE	Oe- M	1	1	0	1
MALE	Oe- M	1	1	0	1
MALE	Oe- M	1	1	0	1
MALE	Oe- M	1	1	0	1
MALE	Oe- M	1	1	0	1
MALE	Oe- M	1	0	0	0
MALE	Oe- M	1	0	0	0
MALE	Oe- M	1	1	0	1
MALE	Oe- M	1	1	0	1
MALE	Oe- M	0	0	0	0
MALE	Oe- M	1	0	0	0
MALE	Oe- M	1	1	1	0
MALE	Oe- M	1	0	0	0
MALE	Desat 1 M	0	0	0	0
MALE	Desat 1 M	1	1	0	1
MALE	Desat 1 M	1	1	0	1
MALE	Desat 1 M	1	1	1	0
MALE	Desat 1 M	1	0	0	0
MALE	Desat 1 M	1	1	0	1
MALE	Desat 1 M	1	1	0	1
MALE	Desat 1 M	0	0	0	0
MALE	Desat 1 M	1	1	1	0
MALE	Desat 1 M	0	0	0	0
MALE	Desat 1 M	0	0	0	0
MALE	Desat 1 M	1	1	0	1
MALE	Desat 1 M	1	1	0	1
MALE	Desat 1 M	1	1	1	0
MALE	Desat 1 M	1	1	0	1
MALE	Desat 1 M	1	0	0	0
MALE	Desat 1 M	1	0	0	0
MALE	Desat 1 M	1	1	1	0
MALE	Desat 1 M	1	0	0	0
MALE	Desat 1 M	1	1	1	0
MALE	Desat 1 M	1	0	0	0
MALE	Desat 1 M	0	0	0	0
MALE	Desat 1 M	1	0	0	0
MALE	Desat 1 M	1	1	0	1
MALE	Desat 1 M	0	0	0	0
MALE	Desat 1 M	1	0	0	0
MALE	Desat 1 M	1	1	0	1
MALE	Desat 1 M	1	1	0	1
MALE	Desat 1 M	0	0	0	0
MALE	Desat 1 M	0	0	0	0
MALE	Desat 1 M	1	1	0	1
MALE	Desat 1 M	1	1	0	1
MALE	Desat 1 M	1	1	0	1
MALE	Desat 1 M	0	0	0	0
MALE	Desat 1 M	1	1	0	1
MALE	Desat 1 M	0	0	0	0
MALE	Desat 1 M	1	1	0	1
MALE	Desat 1 M	1	1	0	1
MALE	Desat 1 M	1	1	0	1
MALE	Desat 1 M	0	0	0	0
MALE	Desat 1 M	1	1	1	0
MALE	Desat 1 M	1	1	0	1
MALE	Desat 1 M	1	1	0	1
MALE	Desat 1 M	1	1	0	1
MALE	Desat 1 M	1	1	0	1
MALE	Desat 1 M	1	1	0	1
MALE	Desat 1 M	1	0	0	0
MALE	Desat 1 M	0	0	0	0
MALE	Desat 1 M	1	1	0	1
MALE	Desat 1 M	1	1	1	0
MALE	Desat 1 M	0	0	0	0
MALE	Desat 1 M	1	0	0	0
MALE	Desat 1 M	1	0	0	0
MALE	Desat 1 M	1	0	0	0
MALE	Desat 1 M	1	1	0	1
MALE	Desat 1 M	1	1	0	1
MALE	Desat 1 M	1	0	0	0
MALE	Desat 1 M	1	1	0	1
MALE	Desat 1 M	1	1	0	1
MALE	Desat 1 M	0	0	0	0
MALE	Desat 1 M	1	1	0	1
MALE	Desat 1 M	1	1	0	1
MALE	Desat 1 M	0	0	0	0
MALE	Desat 1 M	1	1	0	1
MALE	Desat 1 M	1	1	0	1
MALE	Desat 1 M	1	1	0	1
MALE	Desat 1 M	1	1	1	0
MALE	Desat 1 M	1	1	0	1
MALE	Desat 1 M	0	0	0	0
MALE	Desat 1 M	1	1	0	1
MALE	Desat 1 M	1	1	0	1
MALE	Desat 1 M	1	1	1	0
MALE	Desat 1 M	1	1	0	1
MALE	Desat 1 M	0	0	0	0
MALE	Desat 1 M	1	1	0	1
MALE	Desat 1 M	1	1	0	1
MALE	Desat 1 M	1	1	0	1
MALE	Desat 1 M	1	1	0	1
MALE	Desat 1 M	1	1	0	1
MALE	Desat 1 M	1	1	0	1
MALE	Desat 1 M	1	1	1	0
MALE	Desat 1 M	1	1	1	0
MALE	Desat 1 M	1	0	0	0
MALE	Desat 1 M	1	1	0	1
MALE	Desat 1 M	1	0	0	0
MALE	Desat 1 M	1	1	0	1
MALE	Desat 1 M	1	1	1	0
MALE	Desat 1 M	1	1	1	0
MALE	Desat 1 M	1	1	1	0
MALE	Desat 1 M	1	1	0	1
MALE	Desat 1 M	1	1	0	1
MALE	Desat 1 F	1	1	0	1
MALE	Desat 1 F	1	1	0	1
MALE	Desat 1 F	1	1	1	0
MALE	Desat 1 F	0	0	0	0
MALE	Desat 1 F	1	1	1	0
MALE	Desat 1 F	1	1	0	1
MALE	Desat 1 F	1	1	1	0
MALE	Desat 1 F	1	1	0	1
MALE	Desat 1 F	1	1	0	1
MALE	Desat 1 F	1	1	1	0
MALE	Desat 1 F	1	1	1	0
MALE	Desat 1 F	1	1	1	0
MALE	Desat 1 F	1	1	1	0
MALE	Desat 1 F	1	1	0	1
MALE	Desat 1 F	1	1	1	0
MALE	Desat 1 F	1	1	1	0
MALE	Desat 1 F	1	1	1	0
MALE	Desat 1 F	1	1	0	1
MALE	Desat 1 F	1	1	1	0
MALE	Desat 1 F	1	1	1	0
MALE	Desat 1 F	0	0	0	0
MALE	Desat 1 F	1	1	1	0
MALE	Desat 1 F	1	1	0	1
MALE	Desat 1 F	1	0	0	0
MALE	Desat 1 F	1	1	1	0
MALE	Desat 1 F	0	0	0	0
MALE	Desat 1 F	1	1	1	0
MALE	Desat 1 F	1	0	0	0
MALE	Desat 1 F	1	1	1	0
MALE	Desat 1 F	0	0	0	0
MALE	Desat 1 F	1	0	0	0
MALE	Desat 1 F	1	1	0	1
MALE	Desat 1 F	0	0	0	0
MALE	Desat 1 F	0	0	0	0
MALE	Desat 1 F	1	0	0	0
MALE	Desat 1 F	1	1	0	1
MALE	Desat 1 F	1	1	0	1
MALE	Desat 1 F	1	1	0	1
MALE	Desat 1 F	1	0	0	0
MALE	Desat 1 F	1	0	0	0
MALE	Desat 1 F	1	1	0	1
MALE	Desat 1 F	1	0	0	0
MALE	Desat 1 F	1	1	1	0
MALE	Desat 1 F	1	1	1	0
MALE	Desat 1 F	1	0	0	0
MALE	Desat 1 F	1	1	1	0
MALE	Desat 1 F	0	0	0	0
MALE	Desat 1 F	1	1	1	0
MALE	Desat 1 F	1	1	0	1
MALE	Desat 1 F	0	0	0	0
MALE	Desat 1 F	1	1	0	1
MALE	Desat 1 F	1	1	0	1
MALE	Desat 1 F	0	0	0	0
MALE	Desat 1 F	0	0	0	0
MALE	Desat 1 F	1	1	0	1
MALE	Desat 1 F	1	1	1	0
MALE	Desat 1 F	1	0	0	0
MALE	Desat 1 F	1	1	0	1
MALE	Desat 1 F	1	1	0	1
MALE	Desat 1 F	1	1	0	1
MALE	Desat 1 F	1	1	1	0
MALE	Desat 1 F	1	1	1	0
MALE	Desat 1 F	1	0	0	0
MALE	Desat 1 F	1	1	0	1
MALE	Desat 1 F	1	1	0	1
MALE	Desat 1 F	1	1	0	1
MALE	Desat 1 F	1	1	1	0
MALE	Desat 1 F	1	1	1	0
MALE	Desat 1 F	1	1	1	0
MALE	Desat 1 F	1	1	0	1
MALE	Desat 1 F	1	1	0	1
MALE	Desat 1 F	1	1	1	0
MALE	Desat 1 F	1	1	1	0
MALE	Desat 1 F	1	1	1	0
MALE	Desat 1 F	1	1	0	1
MALE	Desat 1 F	1	1	0	1
MALE	Desat 1 F	1	1	0	1
MALE	Desat 1 F	1	1	1	0
MALE	Desat 1 F	1	1	0	1
MALE	Desat 1 F	1	1	1	0
MALE	Desat 1 F	1	1	0	1
MALE	Desat 1 F	1	1	0	1
MALE	Desat 1 F	1	1	1	0
MALE	Desat 1 F	1	1	0	1
MALE	Desat 1 F	1	0	0	0
MALE	Desat 1 F	1	1	1	0
MALE	Desat 1 F	1	1	0	1
MALE	Desat 1 F	1	1	0	1
MALE	Desat 1 F	0	0	0	0
MALE	Desat 1 F	1	1	1	0
MALE	Desat 1 F	1	1	0	1
MALE	Dechor. Cs M	1	1	0	1
MALE	Dechor. Cs M	1	0	0	0
MALE	Dechor. Cs M	0	0	0	0
MALE	Dechor. Cs M	1	1	0	1
MALE	Dechor. Cs M	1	0	0	0
MALE	Dechor. Cs M	1	1	0	1
MALE	Dechor. Cs M	1	0	0	0
MALE	Dechor. Cs M	1	1	0	1
MALE	Dechor. Cs M	1	1	0	1
MALE	Dechor. Cs M	1	1	0	1
MALE	Dechor. Cs M	0	0	0	0
MALE	Dechor. Cs M	1	1	0	1
MALE	Dechor. Cs M	1	0	0	0
MALE	Dechor. Cs M	1	0	0	0
MALE	Dechor. Cs M	1	0	0	0
MALE	Dechor. Cs M	1	0	0	0
MALE	Dechor. Cs M	0	0	0	0
MALE	Dechor. Cs M	1	1	0	1
MALE	Dechor. Cs M	1	1	0	1
MALE	Dechor. Cs M	1	1	0	1
MALE	Dechor. Cs M	1	1	0	1
MALE	Dechor. Cs M	1	1	0	1
MALE	Dechor. Cs M	1	0	0	0
MALE	Dechor. Cs M	1	1	0	1
MALE	Dechor. Cs M	1	0	0	0
MALE	Dechor. Cs M	1	1	0	1
MALE	Dechor. Cs M	1	1	1	0
MALE	Dechor. Cs M	1	1	0	1
MALE	Dechor. Cs M	1	0	0	0
MALE	Dechor. Cs M	1	1	0	1
MALE	Dechor. Cs M	1	1	1	0
MALE	Dechor. Cs M	1	1	0	1
MALE	Dechor. Cs M	1	0	0	0
MALE	Dechor. Cs M	1	1	1	0
MALE	Dechor. Cs M	1	1	1	0
MALE	Dechor. Cs M	1	0	0	0
MALE	Dechor. Cs M	1	1	1	0
MALE	Dechor. Cs M	1	1	0	1
MALE	Dechor. Cs M	1	0	0	0
MALE	Dechor. Cs M	1	0	0	0
MALE	Dechor. Cs M	1	0	0	0
MALE	Dechor. Cs M	1	1	1	0
MALE	Dechor. Cs M	1	0	0	0
MALE	Dechor. Cs M	1	0	0	0
MALE	Dechor. Cs M	1	0	0	0
MALE	Dechor. Cs M	1	0	0	0
MALE	Dechor. Cs M	1	0	0	0
MALE	Dechor. Cs M	1	0	0	0
MALE	Dechor. Cs M	1	0	0	0
MALE	Dechor. Cs M	0	0	0	0
MALE	Dechor. Cs M	1	0	0	0
MALE	Dechor. Cs M	1	1	0	1
MALE	Dechor. Cs M	1	0	0	0
MALE	Dechor. Cs M	1	1	0	1
MALE	Dechor. Cs M	1	0	0	0
MALE	Dechor. Cs M	1	1	0	1
MALE	Dechor. Cs M	0	0	0	0
MALE	Dechor. Cs M	1	0	0	0
MALE	Dechor. Cs M	1	0	0	0
MALE	Dechor. Cs M	1	1	0	1
MALE	Dechor. Cs M	1	1	1	0
MALE	Dechor. Cs M	1	1	0	1
MALE	Dechor. Cs M	0	0	0	0
MALE	Dechor. Cs M	1	0	0	0
MALE	Dechor. Cs M	1	0	0	0
MALE	Dechor. Cs M	1	1	0	1
MALE	Dechor. Cs M	1	0	0	0
MALE	Dechor. Cs M	1	0	0	0
MALE	Dechor. Cs M	1	1	1	0
MALE	Dechor. Cs M	0	0	0	0
MALE	Dechor. Cs M	1	0	0	0
MALE	Dechor. Cs M	1	1	0	1
MALE	Dechor. Cs M	0	0	0	0
MALE	Dechor. Cs M	1	1	0	1
MALE	Dechor. Cs M	1	1	1	0
MALE	Dechor. Cs M	0	0	0	0
MALE	Dechor. Cs M	1	1	0	1
MALE	Dechor. Cs M	1	1	1	0
MALE	Dechor. Cs M	1	1	0	1
MALE	Dechor. Cs M	1	1	1	0
MALE	Antibio. Cs M	0	0	0	0
MALE	Antibio. Cs M	0	0	0	0
MALE	Antibio. Cs M	1	0	0	0
MALE	Antibio. Cs M	1	0	0	0
MALE	Antibio. Cs M	1	0	0	0
MALE	Antibio. Cs M	1	0	0	0
MALE	Antibio. Cs M	1	0	0	0
MALE	Antibio. Cs M	1	0	0	0
MALE	Antibio. Cs M	1	0	0	0
MALE	Antibio. Cs M	1	1	0	1
MALE	Antibio. Cs M	1	0	0	0
MALE	Antibio. Cs M	0	0	0	0
MALE	Antibio. Cs M	1	0	0	0
MALE	Antibio. Cs M	0	0	0	0
MALE	Antibio. Cs M	1	1	1	0
MALE	Antibio. Cs M	1	0	0	0
MALE	Antibio. Cs M	1	1	0	1
MALE	Antibio. Cs M	1	1	0	1
MALE	Antibio. Cs M	1	0	0	0
MALE	Antibio. Cs M	1	1	0	1
MALE	Antibio. Cs M	1	0	0	0
MALE	Antibio. Cs M	1	0	0	0
MALE	Antibio. Cs M	1	1	0	1
MALE	Antibio. Cs M	0	0	0	0
MALE	Antibio. Cs M	1	1	1	0
MALE	Antibio. Cs M	1	0	0	0
MALE	Antibio. Cs M	1	0	0	0
MALE	Antibio. Cs M	0	0	0	0
MALE	Antibio. Cs M	1	1	1	0
MALE	Antibio. Cs M	1	0	0	0
MALE	Antibio. Cs M	0	0	0	0
MALE	Antibio. Cs M	1	1	0	1
MALE	Antibio. Cs M	1	1	0	1
MALE	Antibio. Cs M	1	1	0	1
MALE	Antibio. Cs M	1	1	0	1
MALE	Antibio. Cs M	1	1	0	1
MALE	Antibio. Cs M	1	0	0	0
MALE	Antibio. Cs M	1	1	0	1
MALE	Antibio. Cs M	1	1	1	0
MALE	Antibio. Cs M	1	1	1	0
MALE	Antibio. Cs M	1	1	0	1
MALE	Antibio. Cs M	1	1	0	1
MALE	Antibio. Cs M	0	0	0	0
MALE	Antibio. Cs M	1	0	0	0
MALE	Antibio. Cs M	1	1	1	0
MALE	Antibio. Cs M	1	0	0	0
MALE	Antibio. Cs M	1	0	0	0
MALE	Antibio. Cs M	1	1	0	1
MALE	Antibio. Cs M	1	0	0	0
MALE	Antibio. Cs M	1	0	0	0
MALE	Antibio. Cs M	1	1	0	1
MALE	Antibio. Cs M	1	1	1	0
MALE	Antibio. Cs M	1	1	1	0
MALE	Antibio. Cs M	1	0	0	0
MALE	Antibio. Cs M	1	1	0	1
MALE	Antibio. Cs M	1	1	0	1
MALE	Antibio. Cs M	1	1	0	1
MALE	Antibio. Cs M	0	0	0	0
MALE	Antibio. Cs M	1	0	0	0
MALE	Antibio. Cs M	1	0	0	0
MALE	Antibio. Cs M	1	1	0	1
MALE	Antibio. Cs M	1	1	1	0
MALE	Antibio. Cs M	1	0	0	0
MALE	Antibio. Cs M	1	1	0	1
MALE	Antibio. Cs M	1	0	0	0
MALE	Antibio. Cs M	1	0	0	0
MALE	Antibio. Cs M	1	1	0	1
MALE	Antibio. Cs M	1	1	0	1
MALE	Antibio. Cs M	1	0	0	0
MALE	Antibio. Cs M	1	0	0	0
MALE	Antibio. Cs M	0	0	0	0
MALE	Antibio. Cs M	1	1	0	1
MALE	Antibio. Cs M	1	1	0	1
MALE	Antibio. Cs M	1	1	0	1
MALE	Antibio. Cs M	1	0	0	0
MALE	Antibio. Cs M	1	1	0	1
FEMALE	Cs M	1	1	0	1
FEMALE	Cs M	1	1	0	1
FEMALE	Cs M	1	1	1	0
FEMALE	Cs M	1	1	0	1
FEMALE	Cs M	1	1	0	1
FEMALE	Cs M	1	1	1	0
FEMALE	Cs M	1	1	1	0
FEMALE	Cs M	1	1	0	1
FEMALE	Cs M	1	1	0	1
FEMALE	Cs M	1	1	1	0
FEMALE	Cs M	1	0	0	0
FEMALE	Cs M	1	0	0	0
FEMALE	Cs M	1	0	0	0
FEMALE	Cs M	1	0	0	0
FEMALE	Cs M	1	0	0	0
FEMALE	Cs M	1	1	0	1
FEMALE	Cs M	1	1	0	1
FEMALE	Cs M	1	0	0	0
FEMALE	Cs M	0	0	0	0
FEMALE	Cs M	1	0	0	0
FEMALE	Cs M	1	1	0	1
FEMALE	Cs M	1	1	0	1
FEMALE	Cs M	1	0	0	0
FEMALE	Cs M	1	1	0	1
FEMALE	Cs M	1	1	0	1
FEMALE	Cs M	1	1	0	1
FEMALE	Cs M	0	0	0	0
FEMALE	Cs M	1	1	1	0
FEMALE	Cs M	1	1	0	1
FEMALE	Cs M	1	1	0	1
FEMALE	Cs M	1	1	0	1
FEMALE	Cs M	0	0	0	0
FEMALE	Cs M	0	0	0	0
FEMALE	Cs M	1	0	0	0
FEMALE	Cs M	1	0	0	0
FEMALE	Cs M	1	0	0	0
FEMALE	Cs M	1	1	0	1
FEMALE	Cs M	1	1	0	1
FEMALE	Cs M	0	0	0	0
FEMALE	Cs M	1	0	0	0
FEMALE	Cs M	1	1	0	1
FEMALE	Cs M	1	0	0	0
FEMALE	Cs M	1	1	0	1
FEMALE	Cs M	1	0	0	0
FEMALE	Cs M	1	1	0	1
FEMALE	Cs M	1	0	0	0
FEMALE	D. simulans F	1	0	0	0
FEMALE	D. simulans F	1	0	0	0
FEMALE	D. simulans F	1	0	0	0
FEMALE	D. simulans F	1	0	0	0
FEMALE	D. simulans F	1	0	0	0
FEMALE	D. simulans F	1	0	0	0
FEMALE	D. simulans F	1	0	0	0
FEMALE	D. simulans F	1	0	0	0
FEMALE	D. simulans F	1	0	0	0
FEMALE	D. simulans F	1	1	1	0
FEMALE	D. simulans F	1	0	0	0
FEMALE	D. simulans F	1	1	0	1
FEMALE	D. simulans F	1	0	0	0
FEMALE	D. simulans F	1	0	0	0
FEMALE	D. simulans F	1	1	0	1
FEMALE	D. simulans F	1	0	0	0
FEMALE	D. simulans F	1	0	0	0
FEMALE	D. simulans F	1	0	0	0
FEMALE	D. simulans F	1	0	0	0
FEMALE	D. simulans F	1	1	1	0
FEMALE	D. simulans F	1	1	1	0
FEMALE	D. simulans F	1	0	0	0
FEMALE	D. simulans F	1	0	0	0
FEMALE	D. simulans F	1	0	0	0
FEMALE	D. simulans F	1	1	0	1
FEMALE	D. simulans F	1	0	0	0
FEMALE	D. simulans F	1	0	0	0
FEMALE	D. simulans F	0	0	0	0
FEMALE	D. simulans F	1	1	1	0
FEMALE	D. simulans F	1	0	0	0
FEMALE	D. simulans F	1	0	0	0
FEMALE	D. simulans F	1	0	0	0
FEMALE	D. simulans F	1	0	0	0
FEMALE	D. simulans F	1	0	0	0
FEMALE	D. simulans F	1	1	0	1
FEMALE	D. simulans F	1	0	0	0
FEMALE	D. simulans F	1	0	0	0
FEMALE	D. simulans F	1	1	0	1
FEMALE	D. simulans F	1	0	0	0
FEMALE	D. simulans F	1	1	0	1
FEMALE	D. simulans F	1	1	0	1
FEMALE	D. simulans F	1	1	0	1
FEMALE	D. simulans F	1	0	0	0
FEMALE	D. simulans F	1	1	1	0
FEMALE	D. simulans F	1	0	0	0
FEMALE	D. simulans F	1	0	0	0
FEMALE	D. simulans F	1	1	0	1
FEMALE	D. simulans F	1	0	0	0
FEMALE	D. simulans F	1	1	0	1
FEMALE	D. simulans F	1	0	0	0
FEMALE	D. simulans F	1	1	0	1
FEMALE	D. simulans F	1	1	1	0
FEMALE	D. simulans F	1	1	0	1
FEMALE	D. simulans F	1	0	0	0
FEMALE	D. simulans F	1	0	0	0
FEMALE	D. simulans F	1	1	0	1
FEMALE	D. simulans F	1	1	0	1
FEMALE	D. simulans F	1	0	0	0
FEMALE	D. simulans F	1	0	0	0
FEMALE	D. simulans F	1	1	0	1
FEMALE	D. simulans F	1	0	0	0
FEMALE	D. simulans F	1	0	0	0
FEMALE	D. simulans F	1	0	0	0
FEMALE	D. simulans F	1	0	0	0
FEMALE	D. simulans F	1	0	0	0
FEMALE	D. simulans F	1	0	0	0
FEMALE	D. simulans F	0	0	0	0
FEMALE	D. simulans F	1	0	0	0
FEMALE	D. simulans F	1	0	0	0
FEMALE	D. simulans F	1	0	0	0
FEMALE	D. simulans F	1	0	0	0
FEMALE	D. simulans F	1	0	0	0
FEMALE	D. simulans F	1	0	0	0
FEMALE	D. simulans F	1	1	0	1
FEMALE	D. simulans F	1	0	0	0
FEMALE	D. simulans F	1	1	0	1
FEMALE	D. simulans F	1	0	0	0
FEMALE	D. simulans F	1	1	0	1
FEMALE	D. simulans F	1	0	0	0
FEMALE	D. simulans F	1	1	1	0
FEMALE	D. simulans F	1	1	0	1
FEMALE	D. simulans F	1	0	0	0
FEMALE	D. simulans F	1	1	1	0
FEMALE	D. simulans F	1	1	1	0
FEMALE	D. simulans F	1	0	0	0
FEMALE	D. simulans F	1	0	0	0
FEMALE	D. simulans F	1	1	0	1
FEMALE	D. simulans F	1	0	0	0
FEMALE	D. simulans F	1	0	0	0
FEMALE	D. simulans F	1	0	0	0
FEMALE	D. simulans F	1	0	0	0
FEMALE	D. simulans F	1	0	0	0
FEMALE	Oe- M	1	0	0	0
FEMALE	Oe- M	1	1	0	1
FEMALE	Oe- M	1	0	0	0
FEMALE	Oe- M	1	0	0	0
FEMALE	Oe- M	1	0	0	0
FEMALE	Oe- M	1	0	0	0
FEMALE	Oe- M	1	0	0	0
FEMALE	Oe- M	0	0	0	0
FEMALE	Oe- M	0	0	0	0
FEMALE	Oe- M	0	0	0	0
FEMALE	Oe- M	1	0	0	0
FEMALE	Oe- M	1	0	0	0
FEMALE	Oe- M	1	0	0	0
FEMALE	Oe- M	1	0	0	0
FEMALE	Oe- M	1	1	1	0
FEMALE	Oe- M	1	1	0	1
FEMALE	Oe- M	1	0	0	0
FEMALE	Oe- M	1	0	0	0
FEMALE	Oe- M	1	0	0	0
FEMALE	Oe- M	1	1	1	0
FEMALE	Oe- M	1	0	0	0
FEMALE	Oe- M	1	0	0	0
FEMALE	Oe- M	1	0	0	0
FEMALE	Oe- M	1	1	1	0
FEMALE	Oe- M	1	0	0	0
FEMALE	Oe- M	1	0	0	0
FEMALE	Oe- M	1	0	0	0
FEMALE	Oe- M	1	0	0	0
FEMALE	Oe- M	1	0	0	0
FEMALE	Oe- M	0	0	0	0
FEMALE	Oe- M	1	0	0	0
FEMALE	Oe- M	0	0	0	0
FEMALE	Oe- M	1	1	0	1
FEMALE	Oe- M	1	0	0	0
FEMALE	Oe- M	1	0	0	0
FEMALE	Oe- M	1	0	0	0
FEMALE	Oe- M	1	1	0	1
FEMALE	Oe- M	1	1	0	1
FEMALE	Oe- M	1	0	0	0
FEMALE	Oe- M	0	0	0	0
FEMALE	Oe- M	1	0	0	0
FEMALE	Oe- M	1	0	0	0
FEMALE	Oe- M	1	1	0	1
FEMALE	Oe- M	1	1	0	1
FEMALE	Oe- M	1	1	0	1
FEMALE	Oe- M	1	0	0	0
FEMALE	Oe- M	1	1	0	1
FEMALE	Oe- M	1	0	0	0
FEMALE	Oe- M	1	0	0	0
FEMALE	Oe- M	1	1	0	1
FEMALE	Oe- M	1	0	0	0
FEMALE	Oe- M	1	0	0	0
FEMALE	Oe- M	1	1	0	1
FEMALE	Oe- M	1	0	0	0
FEMALE	Oe- M	1	0	0	0
FEMALE	Oe- M	1	1	0	1
FEMALE	Oe- M	1	1	0	1
FEMALE	Oe- M	1	0	0	0
FEMALE	Oe- M	1	1	0	1
FEMALE	Oe- M	1	1	0	1
FEMALE	Oe- M	1	0	0	0
FEMALE	Oe- M	1	1	0	1
FEMALE	Oe- M	1	0	0	0
FEMALE	Oe- M	1	1	0	1
FEMALE	Oe- M	1	0	0	0
FEMALE	Oe- M	1	0	0	0
FEMALE	Oe- M	1	1	0	1
FEMALE	Oe- M	1	0	0	0
FEMALE	Oe- M	1	1	0	1
FEMALE	Oe- M	1	0	0	0
FEMALE	Oe- M	0	0	0	0
FEMALE	Oe- M	1	0	0	0
FEMALE	Oe- M	1	0	0	0
FEMALE	Oe- M	0	0	0	0
FEMALE	Oe- M	1	0	0	0
FEMALE	Oe- M	1	0	0	0
FEMALE	Oe- M	1	1	0	1
FEMALE	Oe- M	1	0	0	0
FEMALE	Oe- M	1	0	0	0
FEMALE	Oe- M	1	0	0	0
FEMALE	Oe- M	0	0	0	0
FEMALE	Oe- M	1	0	0	0
FEMALE	Oe- M	1	0	0	0
FEMALE	Oe- M	1	1	0	1
FEMALE	Oe- M	1	0	0	0
FEMALE	Oe- M	1	0	0	0
FEMALE	Oe- M	1	0	0	0
FEMALE	Oe- M	1	0	0	0
FEMALE	Oe- M	1	0	0	0
FEMALE	Oe- M	1	1	1	0
FEMALE	Oe- M	1	1	0	1
FEMALE	Oe- M	1	1	0	1
FEMALE	Oe- M	1	0	0	0
FEMALE	Oe- M	1	0	0	0
FEMALE	Oe- M	1	0	0	0
FEMALE	Oe- M	1	0	0	0
FEMALE	Oe- M	1	0	0	0
FEMALE	Oe- M	1	0	0	0
FEMALE	Oe- M	1	0	0	0
FEMALE	Oe- M	1	0	0	0
FEMALE	Oe- M	1	0	0	0
FEMALE	Desat 1 M	1	0	0	0
FEMALE	Desat 1 M	1	1	1	0
FEMALE	Desat 1 M	1	0	0	0
FEMALE	Desat 1 M	1	0	0	0
FEMALE	Desat 1 M	1	0	0	0
FEMALE	Desat 1 M	1	0	0	0
FEMALE	Desat 1 M	1	0	0	0
FEMALE	Desat 1 M	1	1	1	0
FEMALE	Desat 1 M	1	1	1	0
FEMALE	Desat 1 M	0	0	0	0
FEMALE	Desat 1 M	0	0	0	0
FEMALE	Desat 1 M	1	1	0	1
FEMALE	Desat 1 M	1	1	0	1
FEMALE	Desat 1 M	1	1	0	1
FEMALE	Desat 1 M	1	1	1	0
FEMALE	Desat 1 M	1	1	1	0
FEMALE	Desat 1 M	1	1	0	1
FEMALE	Desat 1 M	1	1	0	1
FEMALE	Desat 1 M	1	0	0	0
FEMALE	Desat 1 M	1	1	0	1
FEMALE	Desat 1 M	1	1	0	1
FEMALE	Desat 1 M	1	1	0	1
FEMALE	Desat 1 M	1	1	0	1
FEMALE	Desat 1 M	1	0	0	0
FEMALE	Desat 1 M	1	1	0	1
FEMALE	Desat 1 M	1	1	1	0
FEMALE	Desat 1 M	1	0	0	0
FEMALE	Desat 1 M	1	0	0	0
FEMALE	Desat 1 M	1	0	0	0
FEMALE	Desat 1 M	1	1	1	0
FEMALE	Desat 1 M	1	0	0	0
FEMALE	Desat 1 M	0	0	0	0
FEMALE	Desat 1 M	1	0	0	0
FEMALE	Desat 1 M	1	1	0	1
FEMALE	Desat 1 M	1	1	0	1
FEMALE	Desat 1 M	1	1	0	1
FEMALE	Desat 1 M	1	1	0	1
FEMALE	Desat 1 M	1	1	1	0
FEMALE	Desat 1 M	1	1	0	1
FEMALE	Desat 1 M	1	1	1	0
FEMALE	Desat 1 M	0	0	0	0
FEMALE	Desat 1 M	1	1	0	1
FEMALE	Desat 1 M	1	1	0	1
FEMALE	Desat 1 M	1	1	0	1
FEMALE	Desat 1 M	1	1	0	1
FEMALE	Desat 1 M	0	0	0	0
FEMALE	Desat 1 M	1	1	1	0
FEMALE	Desat 1 M	1	1	0	1
FEMALE	Desat 1 M	1	1	0	1
FEMALE	Desat 1 M	1	1	0	1
FEMALE	Desat 1 M	1	1	1	0
FEMALE	Desat 1 M	1	1	1	0
FEMALE	Desat 1 M	1	1	0	1
FEMALE	Desat 1 M	1	0	0	0
FEMALE	Desat 1 M	0	0	0	0
FEMALE	Desat 1 M	1	1	1	0
FEMALE	Desat 1 M	1	1	0	1
FEMALE	Desat 1 M	1	1	1	0
FEMALE	Desat 1 M	1	0	0	0
FEMALE	Desat 1 M	1	0	0	0
FEMALE	Desat 1 M	1	1	0	1
FEMALE	Desat 1 M	0	0	0	0
FEMALE	Desat 1 M	1	1	1	0
FEMALE	Desat 1 M	0	0	0	0
FEMALE	Desat 1 M	1	1	0	1
FEMALE	Desat 1 M	1	1	0	1
FEMALE	Desat 1 M	1	0	0	0
FEMALE	Desat 1 M	1	1	0	1
FEMALE	Desat 1 M	1	1	1	0
FEMALE	Desat 1 M	1	1	0	1
FEMALE	Desat 1 M	1	1	0	1
FEMALE	Desat 1 M	1	1	1	0
FEMALE	Desat 1 M	1	1	0	1
FEMALE	Desat 1 M	1	1	1	0
FEMALE	Desat 1 M	1	1	0	1
FEMALE	Desat 1 M	1	1	0	1
FEMALE	Desat 1 M	1	1	1	0
FEMALE	Desat 1 M	1	1	1	0
FEMALE	Desat 1 M	0	0	0	0
FEMALE	Desat 1 M	1	1	0	1
FEMALE	Desat 1 M	1	1	1	0
FEMALE	Desat 1 M	0	0	0	0
FEMALE	Desat 1 M	1	1	1	0
FEMALE	Desat 1 M	1	1	0	1
FEMALE	Desat 1 M	1	1	0	1
FEMALE	Desat 1 M	1	1	1	0
FEMALE	Desat 1 M	1	1	1	0
FEMALE	Desat 1 M	1	1	1	0
FEMALE	Desat 1 M	1	1	1	0
FEMALE	Desat 1 M	1	1	0	1
FEMALE	Desat 1 M	1	0	0	0
FEMALE	Desat 1 M	0	0	0	0
FEMALE	Desat 1 F	1	1	1	0
FEMALE	Desat 1 F	1	1	0	1
FEMALE	Desat 1 F	1	1	1	0
FEMALE	Desat 1 F	1	0	0	0
FEMALE	Desat 1 F	1	1	1	0
FEMALE	Desat 1 F	0	0	0	0
FEMALE	Desat 1 F	1	1	1	0
FEMALE	Desat 1 F	1	0	0	0
FEMALE	Desat 1 F	1	0	0	0
FEMALE	Desat 1 F	1	0	0	0
FEMALE	Desat 1 F	1	1	1	0
FEMALE	Desat 1 F	0	0	0	0
FEMALE	Desat 1 F	1	1	0	1
FEMALE	Desat 1 F	1	1	1	0
FEMALE	Desat 1 F	1	1	1	0
FEMALE	Desat 1 F	1	1	1	0
FEMALE	Desat 1 F	1	1	0	1
FEMALE	Desat 1 F	1	1	0	1
FEMALE	Desat 1 F	1	1	0	1
FEMALE	Desat 1 F	1	1	0	1
FEMALE	Desat 1 F	1	1	0	1
FEMALE	Desat 1 F	1	1	1	0
FEMALE	Desat 1 F	1	1	0	1
FEMALE	Desat 1 F	1	1	1	0
FEMALE	Desat 1 F	0	0	0	0
FEMALE	Desat 1 F	1	1	1	0
FEMALE	Desat 1 F	1	1	0	1
FEMALE	Desat 1 F	0	0	0	0
FEMALE	Desat 1 F	1	1	0	1
FEMALE	Desat 1 F	1	1	0	1
FEMALE	Desat 1 F	1	1	0	1
FEMALE	Desat 1 F	1	0	0	0
FEMALE	Desat 1 F	1	1	0	1
FEMALE	Desat 1 F	1	1	0	1
FEMALE	Desat 1 F	1	0	0	0
FEMALE	Desat 1 F	0	0	0	0
FEMALE	Desat 1 F	1	1	0	1
FEMALE	Desat 1 F	1	1	1	0
FEMALE	Desat 1 F	1	0	0	0
FEMALE	Desat 1 F	1	1	0	1
FEMALE	Desat 1 F	1	0	0	0
FEMALE	Desat 1 F	1	0	0	0
FEMALE	Desat 1 F	1	0	0	0
FEMALE	Desat 1 F	1	0	0	0
FEMALE	Desat 1 F	1	1	1	0
FEMALE	Desat 1 F	1	1	1	0
FEMALE	Desat 1 F	1	1	1	0
FEMALE	Desat 1 F	1	0	0	0
FEMALE	Desat 1 F	1	1	1	0
FEMALE	Desat 1 F	1	0	0	0
FEMALE	Desat 1 F	1	0	0	0
FEMALE	Desat 1 F	1	0	0	0
FEMALE	Desat 1 F	1	0	0	0
FEMALE	Desat 1 F	1	0	0	0
FEMALE	Desat 1 F	1	1	0	1
FEMALE	Desat 1 F	1	1	1	0
FEMALE	Desat 1 F	1	1	1	0
FEMALE	Desat 1 F	1	1	0	1
FEMALE	Desat 1 F	1	1	1	0
FEMALE	Desat 1 F	1	1	1	0
FEMALE	Desat 1 F	1	1	1	0
FEMALE	Desat 1 F	1	1	0	1
FEMALE	Desat 1 F	1	1	0	1
FEMALE	Desat 1 F	1	1	1	0
FEMALE	Desat 1 F	1	0	0	0
FEMALE	Desat 1 F	1	1	0	1
FEMALE	Desat 1 F	1	1	1	0
FEMALE	Desat 1 F	1	1	1	0
FEMALE	Desat 1 F	1	0	0	0
FEMALE	Desat 1 F	1	1	0	1
FEMALE	Desat 1 F	1	1	1	0
FEMALE	Desat 1 F	1	1	1	0
FEMALE	Desat 1 F	1	0	0	0
FEMALE	Desat 1 F	1	1	1	0
FEMALE	Desat 1 F	1	1	1	0
FEMALE	Desat 1 F	1	1	0	1
FEMALE	Desat 1 F	1	1	1	0
FEMALE	Desat 1 F	1	1	1	0
FEMALE	Desat 1 F	1	1	0	1
FEMALE	Desat 1 F	1	1	0	1
FEMALE	Desat 1 F	1	1	0	1
FEMALE	Desat 1 F	1	1	1	0
FEMALE	Desat 1 F	1	1	0	1
FEMALE	Desat 1 F	1	0	0	0
FEMALE	Desat 1 F	1	1	0	1
FEMALE	Desat 1 F	1	1	1	0
FEMALE	Desat 1 F	1	1	1	0
FEMALE	Desat 1 F	1	1	0	1
FEMALE	Dechor. Cs M	0	0	0	0
FEMALE	Dechor. Cs M	1	1	0	1
FEMALE	Dechor. Cs M	0	0	0	0
FEMALE	Dechor. Cs M	0	0	0	0
FEMALE	Dechor. Cs M	1	0	0	0
FEMALE	Dechor. Cs M	1	0	0	0
FEMALE	Dechor. Cs M	1	1	0	1
FEMALE	Dechor. Cs M	1	1	0	1
FEMALE	Dechor. Cs M	1	1	0	1
FEMALE	Dechor. Cs M	1	1	0	1
FEMALE	Dechor. Cs M	1	0	0	0
FEMALE	Dechor. Cs M	1	0	0	0
FEMALE	Dechor. Cs M	1	1	0	1
FEMALE	Dechor. Cs M	1	1	0	1
FEMALE	Dechor. Cs M	1	1	0	1
FEMALE	Dechor. Cs M	0	0	0	0
FEMALE	Dechor. Cs M	1	1	0	1
FEMALE	Dechor. Cs M	1	0	0	0
FEMALE	Dechor. Cs M	1	0	0	0
FEMALE	Dechor. Cs M	1	0	0	0
FEMALE	Dechor. Cs M	1	0	0	0
FEMALE	Dechor. Cs M	1	1	0	1
FEMALE	Dechor. Cs M	0	0	0	0
FEMALE	Dechor. Cs M	1	1	0	1
FEMALE	Dechor. Cs M	1	1	0	1
FEMALE	Dechor. Cs M	0	0	0	0
FEMALE	Dechor. Cs M	1	1	0	1
FEMALE	Dechor. Cs M	1	1	0	1
FEMALE	Dechor. Cs M	1	1	0	1
FEMALE	Dechor. Cs M	1	1	0	1
FEMALE	Dechor. Cs M	1	1	0	1
FEMALE	Dechor. Cs M	0	0	0	0
FEMALE	Dechor. Cs M	1	1	0	1
FEMALE	Dechor. Cs M	0	0	0	0
FEMALE	Dechor. Cs M	1	1	0	1
FEMALE	Dechor. Cs M	1	0	0	0
FEMALE	Dechor. Cs M	1	1	0	1
FEMALE	Dechor. Cs M	1	1	0	1
FEMALE	Dechor. Cs M	1	0	0	0
FEMALE	Dechor. Cs M	1	1	0	1
FEMALE	Dechor. Cs M	1	0	0	0
FEMALE	Dechor. Cs M	1	1	0	1
FEMALE	Dechor. Cs M	0	0	0	0
FEMALE	Dechor. Cs M	1	0	0	0
FEMALE	Dechor. Cs M	1	0	0	0
FEMALE	Dechor. Cs M	1	1	0	1
FEMALE	Dechor. Cs M	1	0	0	0
FEMALE	Dechor. Cs M	1	0	0	0
FEMALE	Dechor. Cs M	1	0	0	0
FEMALE	Dechor. Cs M	1	1	0	1
FEMALE	Dechor. Cs M	1	1	0	1
FEMALE	Dechor. Cs M	1	0	0	0
FEMALE	Dechor. Cs M	1	1	0	1
FEMALE	Dechor. Cs M	1	1	0	1
FEMALE	Dechor. Cs M	1	1	0	1
FEMALE	Dechor. Cs M	1	1	0	1
FEMALE	Dechor. Cs M	1	1	0	1
FEMALE	Dechor. Cs M	1	0	0	0
FEMALE	Dechor. Cs M	1	1	0	1
FEMALE	Dechor. Cs M	1	1	0	1
FEMALE	Dechor. Cs M	1	1	1	0
FEMALE	Dechor. Cs M	0	0	0	0
FEMALE	Dechor. Cs M	1	1	0	1
FEMALE	Dechor. Cs M	1	0	0	0
FEMALE	Dechor. Cs M	1	1	0	1
FEMALE	Dechor. Cs M	1	1	0	1
FEMALE	Dechor. Cs M	1	1	0	1
FEMALE	Dechor. Cs M	1	0	0	0
FEMALE	Dechor. Cs M	1	1	0	1
FEMALE	Dechor. Cs M	1	0	0	0
FEMALE	Dechor. Cs M	1	0	0	0
FEMALE	Dechor. Cs M	1	1	0	1
FEMALE	Dechor. Cs M	0	0	0	0
FEMALE	Dechor. Cs M	1	1	0	1
FEMALE	Dechor. Cs M	1	0	0	0
FEMALE	Dechor. Cs M	1	0	0	0
FEMALE	Dechor. Cs M	1	0	0	0
FEMALE	Dechor. Cs M	1	0	0	0
FEMALE	Dechor. Cs M	1	1	0	1
FEMALE	Dechor. Cs M	1	0	0	0
FEMALE	Dechor. Cs M	1	1	1	0
FEMALE	Dechor. Cs M	1	1	1	0
FEMALE	Dechor. Cs M	1	0	0	0
FEMALE	Dechor. Cs M	1	1	0	1
FEMALE	Dechor. Cs M	1	0	0	0
FEMALE	Dechor. Cs M	1	1	1	0
FEMALE	Dechor. Cs M	1	1	1	0
FEMALE	Dechor. Cs M	1	0	0	0
FEMALE	Dechor. Cs M	1	1	0	1
FEMALE	Dechor. Cs M	1	1	0	1
FEMALE	Dechor. Cs M	1	0	0	0
FEMALE	Dechor. Cs M	1	0	0	0
FEMALE	Dechor. Cs M	1	0	0	0
FEMALE	Dechor. Cs M	1	1	1	0
FEMALE	Dechor. Cs M	1	0	0	0
FEMALE	Dechor. Cs M	1	0	0	0
FEMALE	Dechor. Cs M	1	1	0	1
FEMALE	Dechor. Cs M	0	0	0	0
FEMALE	Dechor. Cs M	1	1	0	1
FEMALE	Dechor. Cs M	1	1	0	1
FEMALE	Dechor. Cs M	1	0	0	0
FEMALE	Dechor. Cs M	1	0	0	0
FEMALE	Dechor. Cs M	1	1	0	1
FEMALE	Dechor. Cs M	1	0	0	0
FEMALE	Antibio. Cs M	1	0	0	0
FEMALE	Antibio. Cs M	1	1	0	1
FEMALE	Antibio. Cs M	0	0	0	0
FEMALE	Antibio. Cs M	0	0	0	0
FEMALE	Antibio. Cs M	1	0	0	0
FEMALE	Antibio. Cs M	1	0	0	0
FEMALE	Antibio. Cs M	1	1	0	1
FEMALE	Antibio. Cs M	1	1	0	1
FEMALE	Antibio. Cs M	1	1	1	0
FEMALE	Antibio. Cs M	1	1	0	1
FEMALE	Antibio. Cs M	1	0	0	0
FEMALE	Antibio. Cs M	1	1	0	1
FEMALE	Antibio. Cs M	1	1	0	1
FEMALE	Antibio. Cs M	1	1	0	1
FEMALE	Antibio. Cs M	1	1	0	1
FEMALE	Antibio. Cs M	1	1	0	1
FEMALE	Antibio. Cs M	1	1	0	1
FEMALE	Antibio. Cs M	1	1	0	1
FEMALE	Antibio. Cs M	1	1	0	1
FEMALE	Antibio. Cs M	1	0	0	0
FEMALE	Antibio. Cs M	1	0	0	0
FEMALE	Antibio. Cs M	1	0	0	0
FEMALE	Antibio. Cs M	1	0	0	0
FEMALE	Antibio. Cs M	1	0	0	0
FEMALE	Antibio. Cs M	1	0	0	0
FEMALE	Antibio. Cs M	1	0	0	0
FEMALE	Antibio. Cs M	1	0	0	0
FEMALE	Antibio. Cs M	1	0	0	0
FEMALE	Antibio. Cs M	1	0	0	0
FEMALE	Antibio. Cs M	1	0	0	0
FEMALE	Antibio. Cs M	1	0	0	0
FEMALE	Antibio. Cs M	1	0	0	0
FEMALE	Antibio. Cs M	1	0	0	0
FEMALE	Antibio. Cs M	1	0	0	0
FEMALE	Antibio. Cs M	1	0	0	0
FEMALE	Antibio. Cs M	1	1	0	1
FEMALE	Antibio. Cs M	1	0	0	0
FEMALE	Antibio. Cs M	1	0	0	0
FEMALE	Antibio. Cs M	1	0	0	0
FEMALE	Antibio. Cs M	1	0	0	0
FEMALE	Antibio. Cs M	1	1	0	1
FEMALE	Antibio. Cs M	1	0	0	0
FEMALE	Antibio. Cs M	1	1	0	1
FEMALE	Antibio. Cs M	1	0	0	0
FEMALE	Antibio. Cs M	1	0	0	0
FEMALE	Antibio. Cs M	1	0	0	0
FEMALE	Antibio. Cs M	1	0	0	0
FEMALE	Antibio. Cs M	1	0	0	0
FEMALE	Antibio. Cs M	1	0	0	0
FEMALE	Antibio. Cs M	1	1	0	1
FEMALE	Antibio. Cs M	1	1	0	1
FEMALE	Antibio. Cs M	1	1	1	0
FEMALE	Antibio. Cs M	1	1	0	1
FEMALE	Antibio. Cs M	0	0	0	0
FEMALE	Antibio. Cs M	1	0	0	0
FEMALE	Antibio. Cs M	1	0	0	0
FEMALE	Antibio. Cs M	1	1	0	1
FEMALE	Antibio. Cs M	1	1	0	1
FEMALE	Antibio. Cs M	1	1	0	1
FEMALE	Antibio. Cs M	1	0	0	0
FEMALE	Antibio. Cs M	1	0	0	0
FEMALE	Antibio. Cs M	1	0	0	0
FEMALE	Antibio. Cs M	1	0	0	0
FEMALE	Antibio. Cs M	1	0	0	0
FEMALE	Antibio. Cs M	1	0	0	0
FEMALE	Antibio. Cs M	1	0	0	0
FEMALE	Antibio. Cs M	1	0	0	0
FEMALE	Antibio. Cs M	1	0	0	0
FEMALE	Antibio. Cs M	1	1	0	1
FEMALE	Antibio. Cs M	1	0	0	0
FEMALE	Antibio. Cs M	1	0	0	0
FEMALE	Antibio. Cs M	1	0	0	0
FEMALE	Antibio. Cs M	1	0	0	0
FEMALE	Antibio. Cs M	1	1	0	1
FEMALE	Antibio. Cs M	1	1	0	1
FEMALE	Antibio. Cs M	1	1	0	1
FEMALE	Antibio. Cs M	1	1	0	1
FEMALE	Antibio. Cs M	1	0	0	0
FEMALE	Antibio. Cs M	1	1	1	0
FEMALE	Antibio. Cs M	1	1	0	1
FEMALE	Antibio. Cs M	1	0	0	0
FEMALE	Antibio. Cs M	1	0	0	0
FEMALE	Antibio. Cs M	1	0	0	0

## Sheet: Fig.5
			Labelling Flies
			Cs M	Virgin Cs F	Mated Cs F	Desat 1 M	Desat 1 F	Oe- M	D.simulans F	Dechorion. Cs M	Antibio. Cs M
Flight Parameters Food Preference	Cs MALE TESTER	Lift Up Latency	56.8478	29.9565	54.0196	87.527	74.875	46.5397	52.7742	85.0986	76.6818
		Lift Up Frequency	0.888889	1	0.980769	0.813187	0.879121	0.887324	0.885714	0.8875	0.868421
		Flight Duration	301.261	180.478	210.745	179.149	150.512	331.556	275.081	344.324	292.667
		Landing Frequency	0.586957	0.891304	0.882353	0.810811	0.8625	0.47619	0.66129	0.549296	0.530303
		LF/PF	0.740741	0.658537	0.666667	0.766667	0.507246	0.766667	0.682927	0.717949	0.742857
	Cs FEMALE TESTER	Lift Up Latency	56.1882	54.2083	54.1	28.2346	28.6145	35.7283	37.5778	48.8261	45.825
		Lift Up Frequency	0.814815	0.86747	0.923077	0.880435	0.943182	0.910891	0.978261	0.884615	0.963855
		Flight Duration	245.788	296.444	274.517	217.753	238.217	461.022	438.567	280.076	394.312
		Landing Frequency	0.670588	0.569444	0.6	0.777778	0.746988	0.293478	0.322222	0.586957	0.375
		LF/PF	0.774814	0.536585	0.722222	0.587302	0.467742	0.851852	0.689655	0.888889	0.9
Amonut (ng) in the cuticular profile of labelling flies		C21	11.0155	5.3985	8.368	23.8093	31.1533	0.044	3.6115	9.075	15.725
		cVA	44.7325	0	95.551	1.116	0	30.272	0	5.595	55.546
		C22	8.34	2.855	3.6565	19.6407	19.4893	0.069	5.8165	6.167	9.6505
		7.11TD	0	10.7305	5.951	0	0.38	0	0	0	0
		23Br	0.837	7.0785	4.8965	72.5007	48.292	0.052	1.2405	1.0045	9.1635
		9T	32.52	3.827	5.464	0.741333	0.985333	0.0605	43.2835	34.2485	36.655
		7T	449.253	16.58	86.1905	29.3047	31.5747	2.105	888.739	381.015	548.684
		5T	38.0165	1.505	10.279	3.66	3.70333	0.156	36.6895	37.8495	49.9745
		C23	185.811	91.442	132.2	534.921	403.561	5.069	148.001	175.595	180.331
		9.13PD	0	10.616	6.894	0	1.652	0	0	0	0
		7.11PD	0	42.1805	39.1785	0	4.272	0	0	0	0
		5.9PD	0	50.162	45.268	0	1.488	0	0	0	0
		25Br	30.144	40.002	42.2295	167.36	147.432	1.81	26.405	26.0585	29.1455
		9P	52.609	0	0	11.342	0	1.283	27.765	52.0465	51.003
		7P	280.243	18.787	75.1555	68.5867	67.226	3.1245	37.8255	289.757	235.016
		5P	6.1665	2.4745	3.943	7.08467	4.422	0.069	0.0635	8.3895	6.263
		C25	29.6125	59.2395	72.8685	633.289	650.148	2.953	31.132	28.659	27.3135
		9.13HD	0	18.729	11.073	0	11.4147	0	0	0	0
		7.11HD	0	593.376	502.943	0	52.7393	0	0	0	0
		5.9HD	0	10.177	10.0105	0	6.45	0	0	0	0
		27Br	114.393	244.223	233.114	685.018	641.649	10.6845	151.748	123.643	38.0505
		9H	0.3945	0	0	6.26067	0	0.4465	0.077	0.4315	80.8545
		7H	7.573	15.6525	14.4625	14.0807	22.8647	1.171	0.176	8.697	8.392
		5H	0.095	1.982	0.658	0.124	2.04	0.069	0.077	0.1005	0.402
		C27	18.9515	31.3185	43.996	276.437	368.995	1.8385	18.716	19.3025	24.678
		9.13ND	0	6.8635	3.8	0	1.396	0	0	0	0
		7.11ND	0	243.118	168.835	0	10.7587	0	0	0	0
		29Br	77.7625	58.3505	79.0985	179.763	221.531	16.018	78.1225	83.006	94.367
		9N	0	0.46	0.097	0	0.741333	0	0	0	0
		7N	0.1175	1.152	0.2335	0.868667	1.96533	1.037	0.0845	0.1995	0.453
		5N	0	0.272	0.085	0	0.108	0	0	0	0
		C29	2.642	2.673	4.219	14.4967	37.3293	1.5345	1.426	2.421	7.2515
		31Br	7.4575	7.3335	9.2735	23.2693	74.4827	6.278	3.9715	8.5495	12.333

## Sheet: Fig.6
Tester Males	Lift Up	Landing	PF	LF
Cs	1	1	1	0
Cs	1	0	0	0
Cs	1	1	0	1
Cs	1	1	0	1
Cs	1	0	0	0
Cs	0	0	0	0
Cs	1	1	1	0
Cs	1	1	0	1
Cs	1	1	1	0
Cs	1	0	0	0
Cs	1	1	1	0
Cs	0	0	0	0
Cs	0	0	0	0
Cs	1	0	0	0
Cs	1	1	1	0
Cs	1	1	0	1
Cs	1	1	0	1
Cs	1	0	0	0
Cs	1	1	1	0
Cs	1	1	0	1
Cs	0	0	0	0
Cs	1	1	0	1
Cs	1	1	0	1
Cs	1	0	0	0
Cs	1	1	0	1
Cs	1	1	0	1
Cs	1	1	0	1
Cs	0	0	0	0
Cs	1	0	0	0
Cs	1	0	0	0
Cs	0	0	0	0
Cs	1	1	0	1
Cs	1	0	0	0
Cs	0	0	0	0
Cs	0	0	0	0
Cs	1	1	0	1
Cs	1	1	0	1
Cs	1	1	0	1
Cs	1	0	0	0
Cs	1	0	0	0
Cs	1	0	0	0
Cs	1	0	0	0
Cs	1	1	1	0
Cs	1	0	0	0
Cs	1	1	0	1
Cs	1	0	0	0
Cs	1	1	0	1
Cs	1	1	0	1
Antibio. Cs	0	0	0	0
Antibio. Cs	0	0	0	0
Antibio. Cs	1	0	0	0
Antibio. Cs	1	0	0	0
Antibio. Cs	1	0	0	0
Antibio. Cs	1	0	0	0
Antibio. Cs	1	0	0	0
Antibio. Cs	1	0	0	0
Antibio. Cs	1	0	0	0
Antibio. Cs	1	1	0	1
Antibio. Cs	1	0	0	0
Antibio. Cs	0	0	0	0
Antibio. Cs	1	0	0	0
Antibio. Cs	0	0	0	0
Antibio. Cs	1	1	1	0
Antibio. Cs	1	0	0	0
Antibio. Cs	1	1	0	1
Antibio. Cs	1	1	0	1
Antibio. Cs	1	0	0	0
Antibio. Cs	1	1	0	1
Antibio. Cs	1	0	0	0
Antibio. Cs	1	0	0	0
Antibio. Cs	1	1	0	1
Antibio. Cs	0	0	0	0
Antibio. Cs	1	1	1	0
Antibio. Cs	1	0	0	0
Antibio. Cs	1	0	0	0
Antibio. Cs	0	0	0	0
Antibio. Cs	1	1	1	0
Antibio. Cs	1	0	0	0
Antibio. Cs	0	0	0	0
Antibio. Cs	1	1	0	1
Antibio. Cs	1	1	0	1
Antibio. Cs	1	1	0	1
Antibio. Cs	1	1	0	1
Antibio. Cs	1	1	0	1
Antibio. Cs	1	0	0	0
Antibio. Cs	1	1	0	1
Antibio. Cs	1	1	1	0
Antibio. Cs	1	1	1	0
Antibio. Cs	1	1	0	1
Antibio. Cs	1	1	0	1
Antibio. Cs	0	0	0	0
Antibio. Cs	1	0	0	0
Antibio. Cs	1	1	1	0
Antibio. Cs	1	0	0	0
Antibio. Cs	1	0	0	0
Antibio. Cs	1	1	0	1
Antibio. Cs	1	0	0	0
Antibio. Cs	1	0	0	0
Antibio. Cs	1	1	0	1
Antibio. Cs	1	1	1	0
Antibio. Cs	1	1	1	0
Antibio. Cs	1	0	0	0
Antibio. Cs	1	1	0	1
Antibio. Cs	1	1	0	1
Antibio. Cs	1	1	0	1
Antibio. Cs	0	0	0	0
Antibio. Cs	1	0	0	0
Antibio. Cs	1	0	0	0
Antibio. Cs	1	1	0	1
Antibio. Cs	1	1	1	0
Antibio. Cs	1	0	0	0
Antibio. Cs	1	1	0	1
Antibio. Cs	1	0	0	0
Antibio. Cs	1	0	0	0
Antibio. Cs	1	1	0	1
Antibio. Cs	1	1	0	1
Antibio. Cs	1	0	0	0
Antibio. Cs	1	0	0	0
Antibio. Cs	0	0	0	0
Antibio. Cs	1	1	0	1
Antibio. Cs	1	1	0	1
Antibio. Cs	1	1	0	1
Antibio. Cs	1	0	0	0
Antibio. Cs	1	1	0	1
z30	1	1	1	0
z30	1	1	0	1
z30	1	1	1	0
z30	1	0	0	0
z30	1	0	0	0
z30	1	0	0	0
z30	1	0	0	0
z30	1	1	0	1
z30	1	1	1	0
z30	1	1	0	1
z30	1	1	0	1
z30	1	1	0	1
z30	1	0	0	0
z30	1	1	0	1
z30	1	1	0	1
z30	1	0	0	0
z30	1	1	0	1
z30	1	1	0	1
z30	1	0	0	0
z30	1	0	0	0
z30	1	1	0	1
z30	0	0	0	0
z30	1	1	0	1
z30	1	1	0	1
z30	1	1	0	1
z30	1	1	0	1
z30	1	0	0	0
z30	1	1	0	1
z30	1	1	1	0
z30	1	1	0	1
z30	1	0	0	0
z30	1	1	1	0
z30	1	1	0	1
z30	1	1	0	1
z30	1	1	1	0
z30	1	1	1	0
z30	1	1	1	0
z30	1	1	1	0
z30	1	1	0	1
z30	1	1	0	1
D. simulans	0	0	0	0
D. simulans	1	1	0	1
D. simulans	1	1	0	1
D. simulans	1	1	0	1
D. simulans	0	0	0	0
D. simulans	0	0	0	0
D. simulans	0	0	0	0
D. simulans	1	1	0	1
D. simulans	1	0	0	0
D. simulans	0	0	0	0
D. simulans	0	0	0	0
D. simulans	1	0	0	0
D. simulans	1	1	0	1
D. simulans	1	0	0	0
D. simulans	1	1	1	0
D. simulans	1	1	0	1
D. simulans	1	1	0	1
D. simulans	1	0	0	0
D. simulans	1	0	0	0
D. simulans	1	1	0	1
D. simulans	1	1	0	1
D. simulans	0	0	0	0
D. simulans	0	0	0	0
D. simulans	1	1	0	1
D. simulans	1	0	0	0
D. simulans	0	0	0	0
D. simulans	0	0	0	0
D. simulans	1	0	0	0
D. simulans	0	0	0	0
D. simulans	1	1	0	1
D. simulans	1	1	0	1
D. simulans	0	0	0	0
D. simulans	1	1	0	1
D. simulans	1	1	0	1
D. simulans	0	0	0	0
D. simulans	1	1	1	0
D. simulans	1	1	0	1
D. simulans	1	1	0	1
D. simulans	1	1	0	1
D. simulans	1	1	1	0
D. simulans	1	1	0	1
D. simulans	1	1	0	1
D. simulans	1	1	0	1
D. simulans	1	1	0	1
D. simulans	1	0	0	0
D. simulans	1	0	0	0
D. simulans	1	1	0	1
D. simulans	1	1	0	1
D. simulans	0	0	0	0
D. simulans	1	1	0	1
D. simulans	1	1	0	1
D. simulans	1	1	0	1
D. simulans	1	1	0	1
D. simulans	1	1	0	1
D. simulans	0	0	0	0
D. simulans	1	1	0	1
D. simulans	1	0	0	0
D. simulans	1	1	0	1
D. simulans	1	0	0	0
D. simulans	1	0	0	0
D. simulans	1	0	0	0
D. simulans	1	1	0	1

## Sheet: Suppl. Fig1
Tester Cs Sex	Labelling Flyies	Lift Up latency	Flight Duration
MALE	Cs M	3	NA
MALE	Cs M	2	NA
MALE	Cs M	21	NA
MALE	Cs M	5	NA
MALE	Cs M	9	NA
MALE	Cs M	86	39
MALE	Cs M	5	285
MALE	Cs M	24	NA
MALE	Cs M	4	44
MALE	Cs M	15	98
MALE	Cs M	76	NA
MALE	Cs M	241	NA
MALE	Cs M	2	NA
MALE	Cs M	75	NA
MALE	Cs M	24	NA
MALE	Cs M	4	NA
MALE	Cs M	119	110
MALE	Cs M	2	NA
MALE	Cs M	7	NA
MALE	Cs M	1	NA
MALE	Cs M	NA	NA
MALE	Cs M	4	98
MALE	Cs M	4	95
MALE	Cs M	2	137
MALE	Cs M	NA	NA
MALE	Cs M	5	8
MALE	Cs M	3	392
MALE	Cs M	194	NA
MALE	Cs M	20	21
MALE	Cs M	4	40
MALE	Cs M	98	NA
MALE	Cs M	NA	NA
MALE	Cs M	3	59
MALE	Cs M	1	NA
MALE	Cs M	1	NA
MALE	Cs M	4	43
MALE	Cs M	NA	NA
MALE	Cs M	22	49
MALE	Cs M	NA	NA
MALE	Cs M	9	NA
MALE	Cs M	4	526
MALE	Cs M	179	4
MALE	Cs M	32	80
MALE	Cs M	24	18
MALE	Cs M	1	NA
MALE	Cs M	184	NA
MALE	Cs M	3	21
MALE	Cs M	221	NA
MALE	Cs M	NA	NA
MALE	Cs M	13	NA
MALE	Cs M	6	52
MALE	Cs M	4	27
MALE	Cs M	11	NA
MALE	Cs M	3	164
MALE	Cs M+F	4	NA
MALE	Cs M+F	123	73
MALE	Cs M+F	80	157
MALE	Cs M+F	2	NA
MALE	Cs M+F	59	61
MALE	Cs M+F	54	67
MALE	Cs M+F	NA	NA
MALE	Cs M+F	68	35
MALE	Cs M+F	NA	NA
MALE	Cs M+F	NA	NA
MALE	Cs M+F	15	140
MALE	Cs M+F	107	53
MALE	Cs M+F	20	21
MALE	Cs M+F	NA	NA
MALE	Cs M+F	18	41
MALE	Cs M+F	17	42
MALE	Cs M+F	NA	NA
MALE	Cs M+F	86	39
MALE	Cs M+F	NA	NA
MALE	Cs M+F	29	42
MALE	Cs M+F	7	NA
MALE	Cs M+F	NA	NA
MALE	Cs M+F	115	346
MALE	Cs M+F	24	NA
MALE	Cs M+F	26	32
MALE	Cs M+F	3	NA
MALE	Cs M+F	10	165
MALE	Cs M+F	8	NA
MALE	Cs M+F	15	530
MALE	Cs M+F	3	106
MALE	Cs M+F	536	27
MALE	Cs M+F	3	NA
MALE	Cs M+F	2	292
MALE	Cs M+F	194	NA
MALE	Cs M+F	151	NA
MALE	Cs M+F	2	NA
MALE	Cs M+F	179	4
MALE	Cs M+F	1	52
MALE	Cs M+F	NA	NA
MALE	Cs M+F	1	NA
MALE	virgin Cs F	NA	NA
MALE	virgin Cs F	1	NA
MALE	virgin Cs F	66	NA
MALE	virgin Cs F	27	NA
MALE	virgin Cs F	86	NA
MALE	virgin Cs F	21	70
MALE	virgin Cs F	5	62
MALE	virgin Cs F	221	NA
MALE	virgin Cs F	2	NA
MALE	virgin Cs F	56	67
MALE	virgin Cs F	1	NA
MALE	virgin Cs F	194	NA
MALE	virgin Cs F	197	NA
MALE	virgin Cs F	5	NA
MALE	virgin Cs F	113	29
MALE	virgin Cs F	7	NA
MALE	virgin Cs F	151	NA
MALE	virgin Cs F	230	44
MALE	virgin Cs F	2	324
MALE	virgin Cs F	8	127
MALE	virgin Cs F	10	NA
MALE	virgin Cs F	59	NA
MALE	virgin Cs F	74	NA
MALE	virgin Cs F	13	NA
MALE	virgin Cs F	41	NA
MALE	virgin Cs F	2	NA
MALE	virgin Cs F	43	NA
MALE	virgin Cs F	32	80
MALE	virgin Cs F	5	118
MALE	virgin Cs F	15	98
MALE	virgin Cs F	12	NA
MALE	virgin Cs F	98	NA
MALE	virgin Cs F	11	NA
MALE	virgin Cs F	9	59
MALE	virgin Cs F	4	36
MALE	virgin Cs F	4	106
MALE	virgin Cs F	4	29
MALE	virgin Cs F	10	234
MALE	virgin Cs F	15	68
MALE	virgin Cs F	4	101
MALE	virgin Cs F	4	46
MALE	virgin Cs F	3	NA
MALE	virgin Cs F	3	87
MALE	virgin Cs F	10	132
MALE	virgin Cs F	NA	NA
MALE	virgin Cs F	5	59
MALE	mated Cs F	4	100
MALE	mated Cs F	6	56
MALE	mated Cs F	172	236
MALE	mated Cs F	4	117
MALE	mated Cs F	14	54
MALE	mated Cs F	8	172
MALE	mated Cs F	3	60
MALE	mated Cs F	24	36
MALE	mated Cs F	4	156
MALE	mated Cs F	518	NA
MALE	mated Cs F	4	53
MALE	mated Cs F	176	83
MALE	mated Cs F	3	149
MALE	mated Cs F	5	157
MALE	mated Cs F	4	137
MALE	mated Cs F	5	100
MALE	mated Cs F	4	31
MALE	mated Cs F	3	63
MALE	mated Cs F	6	110
MALE	mated Cs F	35	58
MALE	mated Cs F	6	116
MALE	mated Cs F	4	593
MALE	mated Cs F	NA	NA
MALE	mated Cs F	6	19
MALE	mated Cs F	10	NA
MALE	mated Cs F	201	221
MALE	mated Cs F	5	146
MALE	mated Cs F	4	130
MALE	mated Cs F	4	68
MALE	mated Cs F	4	46
MALE	mated Cs F	16	60
MALE	mated Cs F	3	18
MALE	mated Cs F	4	133
MALE	mated Cs F	13	162
MALE	mated Cs F	3	282
MALE	mated Cs F	2	81
MALE	mated Cs F	3	400
MALE	mated Cs F	3	NA
MALE	mated Cs F	3	28
MALE	mated Cs F	4	59
MALE	mated Cs F	101	34
MALE	mated Cs F	3	171
MALE	mated Cs F	4	107
MALE	mated Cs F	3	29
MALE	mated Cs F	3	170
MALE	mated Cs F	28	130
MALE	mated Cs F	4	81
MALE	mated Cs F	532	32
MALE	mated Cs F	12	80
MALE	mated Cs F	37	203
MALE	mated Cs F	4	23
MALE	mated Cs F	3	20
MALE	virgin Cs F + cVA	4	126
MALE	virgin Cs F + cVA	5	8
MALE	virgin Cs F + cVA	3	367
MALE	virgin Cs F + cVA	6	132
MALE	virgin Cs F + cVA	4	162
MALE	virgin Cs F + cVA	4	367
MALE	virgin Cs F + cVA	166	50
MALE	virgin Cs F + cVA	4	59
MALE	virgin Cs F + cVA	76	310
MALE	virgin Cs F + cVA	32	NA
MALE	virgin Cs F + cVA	4	NA
MALE	virgin Cs F + cVA	185	145
MALE	virgin Cs F + cVA	5	232
MALE	virgin Cs F + cVA	7	NA
MALE	virgin Cs F + cVA	3	NA
MALE	virgin Cs F + cVA	11	158
MALE	virgin Cs F + cVA	2	98
MALE	virgin Cs F + cVA	25	193
MALE	virgin Cs F + cVA	4	25
MALE	virgin Cs F + cVA	4	111
MALE	virgin Cs F + cVA	8	352
MALE	virgin Cs F + cVA	20	39
MALE	virgin Cs F + cVA	3	514
MALE	virgin Cs F + cVA	3	66
MALE	virgin Cs F + cVA	4	346
MALE	virgin Cs F + cVA	4	123
MALE	virgin Cs F + cVA	3	85
MALE	virgin Cs F + cVA	3	244
MALE	virgin Cs F + cVA	3	500
MALE	virgin Cs F + cVA	4	593
MALE	virgin Cs F + cVA	NA	NA
MALE	virgin Cs F + cVA	3	36
MALE	virgin Cs F + cVA	3	15
MALE	virgin Cs F + cVA	3	138
MALE	virgin Cs F + cVA	4	77
MALE	virgin Cs F + cVA	3	544
MALE	virgin Cs F + cVA	3	33
MALE	virgin Cs F + cVA	2	94
MALE	virgin Cs F + cVA	2	139
MALE	virgin Cs F + cVA	50	251
MALE	virgin Cs F + cVA	8	238
MALE	virgin Cs F + cVA	535	NA
MALE	virgin Cs F + cVA	28	76
MALE	virgin Cs F + cVA	3	229
MALE	virgin Cs F + cVA	149	15
MALE	virgin Cs F + cVA	3	52
MALE	virgin Cs F + cVA	29	9
MALE	virgin Cs F + cVA	4	NA
MALE	virgin Cs F + cVA	3	33
MALE	virgin Cs F + cVA	293	303
MALE	virgin Cs F + cVA	24	212
MALE	virgin Cs F + cVA	357	33
MALE	virgin Cs F + cVA	11	51
MALE	virgin Cs F + cVA	278	19
MALE	virgin Cs F + cVA	105	393
MALE	virgin Cs F + cVA	148	72
MALE	virgin Cs F + cVA	3	61
MALE	virgin Cs F + cVA	243	37
MALE	virgin Cs F + cVA	3	NA
MALE	virgin Cs F + cVA	4	127
MALE	virgin Cs F + cVA	28	119
MALE	virgin Cs F + cVA	2	43
MALE	virgin Cs F + cVA	10	43
MALE	virgin Cs F + cVA	4	NA
MALE	virgin Cs F + cVA	150	NA
MALE	virgin Cs F + cVA	29	71
MALE	virgin Cs F + cVA	168	39
MALE	virgin Cs F + cVA	9	NA
MALE	virgin Cs F + cVA	3	293
MALE	virgin Cs F + cVA	3	391
MALE	virgin Cs F + cVA	3	55
MALE	virgin Cs F + cVA	3	96
MALE	virgin Cs F + cVA	3	450
MALE	virgin Cs F + cVA	9	495
MALE	virgin Cs F + cVA	20	101
MALE	virgin Cs F + cVA	36	450
MALE	virgin Cs F + cVA	13	NA
MALE	virgin Cs F + cVA	85	45
MALE	virgin Cs F + cVA	16	220
MALE	virgin Cs F + cVA	175	NA
MALE	virgin Cs F + cVA	75	NA
MALE	virgin Cs F + cVA	8	550
MALE	virgin Cs F + cVA	NA	NA
MALE	virgin Cs F + cVA	330	NA
MALE	virgin Cs F + cVA	2	523
MALE	virgin Cs F + cVA	NA	NA
MALE	virgin Cs F + cVA	176	411
MALE	virgin Cs F + cVA	136	42
MALE	virgin Cs F + cVA	66	NA
MALE	virgin Cs F + cVA	5	83
MALE	virgin Cs F + cVA	3	NA
MALE	virgin Cs F + cVA	11	122
MALE	virgin Cs F + cVA	11	542
MALE	virgin Cs F + cVA	NA	NA
MALE	virgin Cs F + cVA	4	220
MALE	virgin Cs F + cVA	2	46
MALE	virgin Cs F + cVA	NA	NA
MALE	virgin Cs F + cVA	35	418
FEMALE	pf	5	NA
FEMALE	pf	16	205
FEMALE	pf	186	6
FEMALE	pf	172	77
FEMALE	pf	56	11
FEMALE	pf	90	NA
FEMALE	pf	37	27
FEMALE	pf	278	NA
FEMALE	pf	1	NA
FEMALE	pf	9	NA
FEMALE	pf	3	45
FEMALE	pf	255	NA
FEMALE	pf	2	72
FEMALE	pf	3	NA
FEMALE	pf	280	NA
FEMALE	pf	11	NA
FEMALE	pf	218	NA
FEMALE	pf	1	NA
FEMALE	pf	58	NA
FEMALE	pf	NA	NA
FEMALE	pf	276	NA
FEMALE	pf	1	370
FEMALE	pf	12	78
FEMALE	pf	NA	NA
FEMALE	pf	140	273
FEMALE	pf	4	NA
FEMALE	pf	30	27
FEMALE	pf	3	NA
FEMALE	pf	344	14
FEMALE	pf	31	NA
FEMALE	pf	2	475
FEMALE	pf	213	NA
FEMALE	pf	20	240
FEMALE	pf	1	NA
FEMALE	pf	248	NA
FEMALE	pf	2	220
FEMALE	pf	129	40
FEMALE	pf	2	NA
FEMALE	pf	NA	NA
FEMALE	pf	1	25
FEMALE	pf	26	NA
FEMALE	pf	5	155
FEMALE	pf	104	260
FEMALE	pf	82	113
FEMALE	Cs M	270	NA
FEMALE	Cs M	432	NA
FEMALE	Cs M	87	111
FEMALE	Cs M	3	NA
FEMALE	Cs M	21	64
FEMALE	Cs M	20	NA
FEMALE	Cs M	NA	NA
FEMALE	Cs M	8	10
FEMALE	Cs M	197	NA
FEMALE	Cs M	NA	NA
FEMALE	Cs M	424	NA
FEMALE	Cs M	217	109
FEMALE	Cs M	26	36
FEMALE	Cs M	12	102
FEMALE	Cs M	NA	NA
FEMALE	Cs M	NA	NA
FEMALE	Cs M	13	184
FEMALE	Cs M	1	397
FEMALE	Cs M	246	33
FEMALE	Cs M	431	NA
FEMALE	Cs M	NA	NA
FEMALE	Cs M	3	NA
FEMALE	Cs M	3	66
FEMALE	Cs M	4	NA
FEMALE	Cs M	NA	NA
FEMALE	Cs M	82	NA
FEMALE	Cs M	4	11
FEMALE	Cs M	12	239
FEMALE	Cs M	2	NA
FEMALE	Cs M	26	78
FEMALE	Cs M	NA	NA
FEMALE	Cs M	47	10
FEMALE	Cs M	21	NA
FEMALE	Cs M	8	NA
FEMALE	Cs M	6	NA
FEMALE	Cs M	99	NA
FEMALE	Cs M	33	NA
FEMALE	Cs M	44	NA
FEMALE	Cs M	98	NA
FEMALE	Cs M	1	NA
FEMALE	Cs M	129	NA
FEMALE	Cs M	NA	NA
FEMALE	Cs M	NA	NA
FEMALE	Cs M	280	NA
FEMALE	Cs M	3	NA
FEMALE	Cs M	19	72
FEMALE	Cs M	7	112
FEMALE	Cs M	14	NA
FEMALE	Cs M	3	NA
FEMALE	Cs M	3	NA
FEMALE	Cs M	91	36
FEMALE	Cs M	14	NA
FEMALE	Cs M	4	NA
FEMALE	Cs M	83	29
FEMALE	Cs M+F	222	NA
FEMALE	Cs M+F	39	NA
FEMALE	Cs M+F	NA	NA
FEMALE	Cs M+F	60	NA
FEMALE	Cs M+F	3	57
FEMALE	Cs M+F	136	135
FEMALE	Cs M+F	3	74
FEMALE	Cs M+F	NA	NA
FEMALE	Cs M+F	NA	NA
FEMALE	Cs M+F	39	52
FEMALE	Cs M+F	162	NA
FEMALE	Cs M+F	1	NA
FEMALE	Cs M+F	19	525
FEMALE	Cs M+F	68	NA
FEMALE	Cs M+F	6	NA
FEMALE	Cs M+F	18	NA
FEMALE	Cs M+F	39	41
FEMALE	Cs M+F	59	NA
FEMALE	Cs M+F	88	138
FEMALE	Cs M+F	58	198
FEMALE	Cs M+F	5	NA
FEMALE	Cs M+F	5	NA
FEMALE	Cs M+F	NA	NA
FEMALE	Cs M+F	3	31
FEMALE	Cs M+F	5	314
FEMALE	Cs M+F	5	55
FEMALE	Cs M+F	35	180
FEMALE	Cs M+F	4	266
FEMALE	Cs M+F	4	168
FEMALE	Cs M+F	6	47
FEMALE	Cs M+F	3	169
FEMALE	Cs M+F	4	51
FEMALE	Cs M+F	6	158
FEMALE	Cs M+F	3	187
FEMALE	Cs M+F	4	NA
FEMALE	Cs M+F	4	106
FEMALE	Cs M+F	3	97
FEMALE	Cs M+F	3	NA
FEMALE	Cs M+F	3	68
FEMALE	Cs M+F	NA	NA
FEMALE	Cs M+F	NA	NA
FEMALE	Cs M+F	3	71
FEMALE	Cs M+F	3	72
FEMALE	Cs M+F	NA	NA
FEMALE	Cs M+F	4	NA
FEMALE	Cs M+F	168	118
FEMALE	Cs M+F	NA	NA
FEMALE	Cs M+F	350	38
FEMALE	Cs M+F	199	21
FEMALE	Cs M+F	257	29
FEMALE	Cs M+F	264	24
FEMALE	Cs M+F	53	10
FEMALE	Cs M+F	84	NA
FEMALE	Cs M+F	69	21
FEMALE	Cs M+F	1	42
FEMALE	Cs M+F	480	NA
FEMALE	Cs M+F	443	10
FEMALE	Cs M+F	22	20
FEMALE	Cs M+F	2	NA
FEMALE	Cs M+F	NA	NA
FEMALE	Cs M+F	50	15
FEMALE	Cs M+F	2	16
FEMALE	Cs M+F	NA	NA
FEMALE	Cs M+F	NA	NA
FEMALE	Cs M+F	NA	NA
FEMALE	Cs M+F	42	NA
FEMALE	Cs M+F	6	NA
FEMALE	Cs M+F	6	38
FEMALE	Cs M+F	2	NA
FEMALE	Cs M+F	9	54
FEMALE	Cs M+F	135	NA
FEMALE	Cs M+F	2	28
FEMALE	Cs M+F	NA	NA
FEMALE	Cs M+F	65	NA
FEMALE	Cs M+F	414	24
FEMALE	Cs M+F	2	28
FEMALE	Cs M+F	6	399
FEMALE	Cs M+F	2	554
FEMALE	Cs M+F	6	14
FEMALE	Cs M+F	24	207
FEMALE	Cs M+F	8	211
FEMALE	Cs M+F	80	166
FEMALE	Cs M+F	11	540
FEMALE	Cs M+F	187	28
FEMALE	Cs M+F	48	9
FEMALE	Cs M+F	1	23
FEMALE	Cs M+F	37	327
FEMALE	Cs M+F	25	11
FEMALE	Cs M+F	14	330
FEMALE	Cs M+F	16	435
FEMALE	Cs M+F	112	20
FEMALE	virgin Cs F	NA	NA
FEMALE	virgin Cs F	NA	NA
FEMALE	virgin Cs F	13	NA
FEMALE	virgin Cs F	16	NA
FEMALE	virgin Cs F	21	NA
FEMALE	virgin Cs F	57	NA
FEMALE	virgin Cs F	3	NA
FEMALE	virgin Cs F	30	NA
FEMALE	virgin Cs F	1	NA
FEMALE	virgin Cs F	87	NA
FEMALE	virgin Cs F	22	NA
FEMALE	virgin Cs F	1	NA
FEMALE	virgin Cs F	4	NA
FEMALE	virgin Cs F	27	NA
FEMALE	virgin Cs F	NA	NA
FEMALE	virgin Cs F	NA	NA
FEMALE	virgin Cs F	2	NA
FEMALE	virgin Cs F	NA	NA
FEMALE	virgin Cs F	15	NA
FEMALE	virgin Cs F	NA	NA
FEMALE	virgin Cs F	68	NA
FEMALE	virgin Cs F	62	NA
FEMALE	virgin Cs F	2	24
FEMALE	virgin Cs F	156	NA
FEMALE	virgin Cs F	24	41
FEMALE	virgin Cs F	2	14
FEMALE	virgin Cs F	4	NA
FEMALE	virgin Cs F	3	15
FEMALE	virgin Cs F	3	33
FEMALE	virgin Cs F	11	15
FEMALE	virgin Cs F	7	NA
FEMALE	virgin Cs F	2	5
FEMALE	virgin Cs F	4	NA
FEMALE	virgin Cs F	3	NA
FEMALE	virgin Cs F	15	NA
FEMALE	virgin Cs F	2	505
FEMALE	virgin Cs F	1	402
FEMALE	virgin Cs F	1	7
FEMALE	virgin Cs F	21	38
FEMALE	virgin Cs F	16	220
FEMALE	virgin Cs F	1	NA
FEMALE	virgin Cs F	7	502
FEMALE	virgin Cs F	7	113
FEMALE	virgin Cs F	1	54
FEMALE	virgin Cs F	138	NA
FEMALE	virgin Cs F	32	NA
FEMALE	virgin Cs F	3	72
FEMALE	virgin Cs F	2	NA
FEMALE	virgin Cs F	1	NA
FEMALE	virgin Cs F	465	NA
FEMALE	virgin Cs F	37	91
FEMALE	virgin Cs F	56	47
FEMALE	virgin Cs F	137	14
FEMALE	virgin Cs F	5	NA
FEMALE	virgin Cs F	21	NA
FEMALE	virgin Cs F	36	14
FEMALE	virgin Cs F	205	21
FEMALE	virgin Cs F	195	33
FEMALE	virgin Cs F	30	191
FEMALE	virgin Cs F	364	54
FEMALE	virgin Cs F	2	106
FEMALE	virgin Cs F	5	471
FEMALE	virgin Cs F	20	83
FEMALE	virgin Cs F	9	31
FEMALE	virgin Cs F	2	NA
FEMALE	virgin Cs F	4	440
FEMALE	virgin Cs F	203	147
FEMALE	virgin Cs F	33	547
FEMALE	virgin Cs F	50	23
FEMALE	virgin Cs F	4	19
FEMALE	virgin Cs F	20	11
FEMALE	virgin Cs F	24	84
FEMALE	virgin Cs F	31	10
FEMALE	virgin Cs F	52	36
FEMALE	virgin Cs F	210	NA
FEMALE	virgin Cs F	242	NA
FEMALE	virgin Cs F	36	NA
FEMALE	virgin Cs F	76	NA
FEMALE	virgin Cs F	NA	NA
FEMALE	virgin Cs F	NA	NA
FEMALE	virgin Cs F	2	448
FEMALE	virgin Cs F	153	25
FEMALE	virgin Cs F	2	27
FEMALE	mated Cs F	4	13
FEMALE	mated Cs F	NA	NA
FEMALE	mated Cs F	NA	NA
FEMALE	mated Cs F	98	NA
FEMALE	mated Cs F	NA	NA
FEMALE	mated Cs F	119	20
FEMALE	mated Cs F	146	73
FEMALE	mated Cs F	1	7
FEMALE	mated Cs F	NA	NA
FEMALE	mated Cs F	52	24
FEMALE	mated Cs F	NA	NA
FEMALE	mated Cs F	3	167
FEMALE	mated Cs F	1	NA
FEMALE	mated Cs F	8	NA
FEMALE	mated Cs F	2	45
FEMALE	mated Cs F	4	NA
FEMALE	mated Cs F	6	76
FEMALE	mated Cs F	6	NA
FEMALE	mated Cs F	10	22
FEMALE	mated Cs F	4	NA
FEMALE	mated Cs F	214	27
FEMALE	mated Cs F	23	111
FEMALE	mated Cs F	NA	NA
FEMALE	mated Cs F	26	NA
FEMALE	mated Cs F	56	NA
FEMALE	mated Cs F	154	9
FEMALE	mated Cs F	43	260
FEMALE	mated Cs F	17	374
FEMALE	mated Cs F	1	55
FEMALE	mated Cs F	101	10
FEMALE	mated Cs F	477	NA
FEMALE	mated Cs F	1	NA
FEMALE	mated Cs F	NA	NA
FEMALE	mated Cs F	NA	NA
FEMALE	mated Cs F	1	NA
FEMALE	mated Cs F	2	NA
FEMALE	mated Cs F	269	NA
FEMALE	mated Cs F	65	NA
FEMALE	mated Cs F	23	157
FEMALE	mated Cs F	4	NA
FEMALE	mated Cs F	7	65
FEMALE	mated Cs F	87	10
FEMALE	mated Cs F	3	NA
FEMALE	mated Cs F	1	316
FEMALE	mated Cs F	82	122
FEMALE	mated Cs F	2	99
FEMALE	mated Cs F	2	473
FEMALE	mated Cs F	530	NA
FEMALE	mated Cs F	8	7
FEMALE	mated Cs F	3	163
FEMALE	mated Cs F	1	NA
FEMALE	mated Cs F	12	NA
FEMALE	mated Cs F	1	40
FEMALE	mated Cs F	NA	NA
FEMALE	mated Cs F	1	NA
FEMALE	mated Cs F	2	498
FEMALE	mated Cs F	11	47
FEMALE	mated Cs F	12	67
FEMALE	mated Cs F	39	18
FEMALE	mated Cs F	32	17
FEMALE	mated Cs F	2	NA
FEMALE	mated Cs F	2	NA
FEMALE	mated Cs F	2	186
FEMALE	mated Cs F	66	NA
FEMALE	mated Cs F	27	46
FEMALE	virgin Cs F + cVA	57	125
FEMALE	virgin Cs F + cVA	28	282
FEMALE	virgin Cs F + cVA	13	19
FEMALE	virgin Cs F + cVA	22	NA
FEMALE	virgin Cs F + cVA	16	NA
FEMALE	virgin Cs F + cVA	14	NA
FEMALE	virgin Cs F + cVA	23	411
FEMALE	virgin Cs F + cVA	127	NA
FEMALE	virgin Cs F + cVA	6	165
FEMALE	virgin Cs F + cVA	325	NA
FEMALE	virgin Cs F + cVA	7	NA
FEMALE	virgin Cs F + cVA	1	282
FEMALE	virgin Cs F + cVA	3	NA
FEMALE	virgin Cs F + cVA	2	276
FEMALE	virgin Cs F + cVA	1	24
FEMALE	virgin Cs F + cVA	1	22
FEMALE	virgin Cs F + cVA	1	NA
FEMALE	virgin Cs F + cVA	21	NA
FEMALE	virgin Cs F + cVA	11	NA
FEMALE	virgin Cs F + cVA	1	92
FEMALE	virgin Cs F + cVA	4	NA
FEMALE	virgin Cs F + cVA	1	98
FEMALE	virgin Cs F + cVA	5	NA
FEMALE	virgin Cs F + cVA	90	5
FEMALE	virgin Cs F + cVA	NA	NA
FEMALE	virgin Cs F + cVA	NA	NA
FEMALE	virgin Cs F + cVA	57	NA
FEMALE	virgin Cs F + cVA	201	11
FEMALE	virgin Cs F + cVA	83	NA
FEMALE	virgin Cs F + cVA	18	40
FEMALE	virgin Cs F + cVA	NA	NA
FEMALE	virgin Cs F + cVA	4	NA
FEMALE	virgin Cs F + cVA	2	NA
FEMALE	virgin Cs F + cVA	3	NA
FEMALE	virgin Cs F + cVA	3	39
FEMALE	virgin Cs F + cVA	35	45
FEMALE	virgin Cs F + cVA	11	34
FEMALE	virgin Cs F + cVA	3	85
FEMALE	virgin Cs F + cVA	113	10
FEMALE	virgin Cs F + cVA	48	10
FEMALE	virgin Cs F + cVA	4	287
FEMALE	virgin Cs F + cVA	35	40
FEMALE	virgin Cs F + cVA	120	16
FEMALE	virgin Cs F + cVA	2	NA
FEMALE	virgin Cs F + cVA	20	60
FEMALE	virgin Cs F + cVA	86	88
FEMALE	virgin Cs F + cVA	136	NA
FEMALE	virgin Cs F + cVA	140	NA
FEMALE	virgin Cs F + cVA	229	NA
FEMALE	virgin Cs F + cVA	2	41
FEMALE	virgin Cs F + cVA	4	NA
FEMALE	virgin Cs F + cVA	116	42
FEMALE	virgin Cs F + cVA	3	NA
FEMALE	virgin Cs F + cVA	61	NA
FEMALE	virgin Cs F + cVA	35	415
FEMALE	virgin Cs F + cVA	108	73
FEMALE	virgin Cs F + cVA	118	20
FEMALE	virgin Cs F + cVA	229	9
FEMALE	virgin Cs F + cVA	5	NA
FEMALE	virgin Cs F + cVA	124	36
FEMALE	virgin Cs F + cVA	39	53
FEMALE	virgin Cs F + cVA	4	81
FEMALE	virgin Cs F + cVA	10	225
FEMALE	virgin Cs F + cVA	NA	NA
FEMALE	virgin Cs F + cVA	56	7
FEMALE	virgin Cs F + cVA	3	569
FEMALE	virgin Cs F + cVA	10	NA
FEMALE	virgin Cs F + cVA	47	27
FEMALE	virgin Cs F + cVA	10	164
FEMALE	virgin Cs F + cVA	77	100
FEMALE	virgin Cs F + cVA	290	NA
FEMALE	virgin Cs F + cVA	NA	NA
FEMALE	virgin Cs F + cVA	58	61
FEMALE	virgin Cs F + cVA	10	NA
FEMALE	virgin Cs F + cVA	56	NA
FEMALE	virgin Cs F + cVA	3	NA
FEMALE	virgin Cs F + cVA	40	30
FEMALE	virgin Cs F + cVA	45	39
FEMALE	virgin Cs F + cVA	43	14
FEMALE	virgin Cs F + cVA	29	246
FEMALE	virgin Cs F + cVA	42	57
FEMALE	virgin Cs F + cVA	21	NA
FEMALE	virgin Cs F + cVA	1	317
FEMALE	virgin Cs F + cVA	12	303
FEMALE	virgin Cs F + cVA	76	30
FEMALE	virgin Cs F + cVA	183	155
FEMALE	virgin Cs F + cVA	111	141
FEMALE	virgin Cs F + cVA	8	34
FEMALE	virgin Cs F + cVA	88	17
FEMALE	virgin Cs F + cVA	36	40
		240	32
		9	NA
		2	NA
		68	240
		126	NA
		39	34
		13	17
		NA	NA
		61	35
		4	NA
		27	NA
		4	NA
		10	351
		2	21
		420	NA
		100	NA
		15	NA
		1	155
		25	342
		194	NA
		2	NA
		3	NA
		34	NA
		85	NA
		97	52
		51	NA
		NA	NA
		2	93
		2	NA
		56	NA
		2	300
		NA	NA
		8	NA
		9	50
		42	76
		55	445
		NA	NA
		1	NA
		77	43
		3	NA
		208	NA
		309	NA
		NA	NA
		14	NA
		5	NA
		96	67
		61	NA
		104	293
		52	NA
		3	NA
		72	32
		450	NA
		1	NA
		45	NA
		105	10
		135	48
		65	NA
		83	NA
		4	NA
		53	NA
		30	10
		60	NA
		29	NA
		54	15
		44	49
		257	17
		NA	NA
		20	320
		NA	NA
		7	NA
		191	NA
		307	NA
		NA	NA
		463	18

## Sheet: Suppl. Fig2
		Position in Y-maze		Count after
Tester Sex	Odorant	Left	Right	20min	40min	60min	80min	100min	120min	240min
MALE	PF vs PF	Control	Control	0	G	G	G	G	G	G
MALE	PF vs PF	Control	Control	0	D	D	D	D	D	D
MALE	PF vs PF	Control	Control	D	G	G	G	G	G	G
MALE	PF vs PF	Control	Control	D	G	G	G	G	G	G
MALE	PF vs PF	Control	Control	0	G	G	G	G	G	G
MALE	PF vs PF	Control	Control	0	D	D	D	D	D	D
MALE	PF vs PF	Control	Control	D	G	G	G	G	G	G
MALE	PF vs PF	Control	Control	0	D	D	D	D	D	D
MALE	PF vs PF	Control	Control	G	G	G	G	G	G	G
MALE	PF vs PF	Control	Control	0	0	G	G	G	G	G
MALE	PF vs PF	Control	Control	G	G	G	G	G	G	G
MALE	PF vs PF	Control	Control	D	D	D	D	D	D	D
MALE	PF vs PF	Control	Control	G	G	G	G	G	G	G
MALE	PF vs PF	Control	Control	0	0	0	D	D	D	D
MALE	PF vs PF	Control	Control	D	D	D	D	D	D	D
MALE	PF vs PF	Control	Control	D	D	D	D	D	D	D
MALE	PF vs PF	Control	Control	D	D	D	D	D	D	D
MALE	PF vs PF	Control	Control	G	G	G	G	G	G	G
MALE	PF vs PF	Control	Control	D	D	D	D	D	D	D
MALE	PF vs PF	Control	Control	0	0	0	G	G	G	G
MALE	PF vs PF	Control	Control	D	D	D	D	D	D	D
MALE	PF vs PF	Control	Control	G	G	G	G	G	G	G
MALE	PF vs PF	Control	Control	0	G	G	G	G	G	G
MALE	PF vs PF	Control	Control	0	G	G	G	G	G	G
MALE	PF vs PF	Control	Control	0	0	0	0	0	G	G
MALE	PF vs PF	Control	Control	D	D	D	D	D	D	D
MALE	PF vs PF	Control	Control	G	G	G	G	G	G	G
MALE	PF vs PF	Control	Control	G	G	G	G	G	G	G
MALE	PF vs PF	Control	Control	D	D	D	D	D	D	D
MALE	PF vs PF	Control	Control	D	D	D	D	D	D	D
MALE	PF vs PF	Control	Control	0	0	0	G	G	G	G
MALE	PF vs PF	Control	Control	G	G	G	G	G	G	G
MALE	PF vs PF	Control	Control	0	D	D	D	D	D	D
MALE	PF vs PF	Control	Control	D	D	D	D	D	D	D
MALE	PF vs PF	Control	Control	G	G	G	G	G	G	G
MALE	PF vs PF	Control	Control	D	D	D	D	D	D	D
MALE	PF vs PF	Control	Control	G	G	G	G	G	G	G
MALE	PF vs PF	Control	Control	0	G	G	G	G	G	G
MALE	PF vs PF	Control	Control	D	D	D	D	D	D	D
MALE	PF vs PF	Control	Control	G	G	G	G	G	G	G
MALE	PF vs PF	Control	Control	G	G	G	G	G	G	G
MALE	PF vs PF	Control	Control	G	G	G	G	G	G	G
MALE	PF vs PF	Control	Control	D	D	D	D	D	D	D
MALE	PF vs PF	Control	Control	D	D	D	D	D	D	D
MALE	PF vs PF	Control	Control	D	D	D	D	D	D	D
MALE	PF vs PF	Control	Control	D	D	D	D	D	D	D
MALE	PF vs PF	Control	Control	D	D	D	D	D	D	D
MALE	PF vs PF	Control	Control	G	G	G	G	G	G	G
MALE	PF vs PF	Control	Control	0	D	D	D	D	D	D
MALE	PF vs PF	Control	Control	G	G	G	G	G	G	G
MALE	PF vs PF	Control	Control	D	D	D	D	D	D	D
MALE	PF vs PF	Control	Control	D	D	D	D	D	D	D
MALE	PF vs PF	Control	Control	G	G	G	G	G	G	G
MALE	PF vs PF	Control	Control	0	0	0	0	G	G	G
MALE	PF vs PF	Control	Control	0	G	G	G	G	G	G
MALE	PF vs PF	Control	Control	0	0	0	0	0	0	D
MALE	PF vs PF	Control	Control	G	G	G	G	G	G	G
MALE	PF vs PF	Control	Control	D	D	D	D	D	D	D
MALE	PF vs PF	Control	Control	G	G	G	G	G	G	G
MALE	PF vs PF	Control	Control	0	0	0	0	0	0	0
MALE	PF vs PF	Control	Control	0	0	0	0	G	G	G
MALE	PF vs PF	Control	Control	0	0	0	0	0	0	0
MALE	PF vs PF	Control	Control	0	0	0	0	0	0	G
MALE	PF vs PF	Control	Control	0	0	0	0	0	G	G
MALE	PF vs PF	Control	Control	0	0	G	G	G	G	G
MALE	PF vs PF	Control	Control	0	D	D	D	D	D	D
MALE	PF vs PF	Control	Control	D	D	D	D	D	D	D
MALE	PF vs PF	Control	Control	G	G	G	G	G	G	G
MALE	PF vs PF	Control	Control	0	D	D	D	D	D	D
MALE	PF vs PF	Control	Control	D	D	D	D	D	D	D
MALE	PF vs PF	Control	Control	0	0	0	D	D	D	D
MALE	PF vs PF	Control	Control	0	0	0	0	0	0	0
MALE	PF vs PF	Control	Control	0	D	D	D	D	D	D
MALE	PF vs PF	Control	Control	0	D	D	D	D	D	D
MALE	PF vs PF	Control	Control	0	0	0	0	0	0	G
MALE	PF vs PF	Control	Control	0	0	D	D	D	D	D
MALE	PF vs PF	Control	Control	0	0	0	0	D	D	D
MALE	PF vs PF	Control	Control	0	0	0	D	D	D	D
MALE	PF vs PF	Control	Control	0	G	G	G	G	G	G
MALE	PF vs PF	Control	Control	0	0	0	0	0	0	0
MALE	PF vs PF	Control	Control	0	0	0	G	G	G	G
MALE	PF vs PF	Control	Control	0	D	D	D	D	D	D
MALE	PF vs PF	Control	Control	D	D	D	D	D	D	D
MALE	PF vs PF	Control	Control	0	0	0	0	D	D	D
MALE	PF vs PF	Control	Control	G	G	G	G	G	G	G
MALE	PF vs PF	Control	Control	0	G	G	G	G	G	G
MALE	PF vs PF	Control	Control	0	0	0	G	G	G	G
MALE	PF vs PF	Control	Control	0	G	G	G	G	G	G
MALE	PF vs PF	Control	Control	0	0	G	G	G	G	G
MALE	PF vs PF	Control	Control	0	0	G	G	G	G	G
MALE	PF vs PF	Control	Control	0	0	0	G	G	G	G
MALE	PF vs Flies	FLIES	Control	0	G	G	G	G	G	G
MALE	PF vs Flies	FLIES	Control	G	G	G	G	G	G	G
MALE	PF vs Flies	Control	FLIES	D	D	D	D	D	D	D
MALE	PF vs Flies	Control	FLIES	0	D	D	D	D	D	D
MALE	PF vs Flies	Control	FLIES	0	G	G	G	G	G	G
MALE	PF vs Flies	Control	FLIES	D	D	D	D	D	D	D
MALE	PF vs Flies	Control	FLIES	0	G	G	G	G	G	G
MALE	PF vs Flies	Control	FLIES	0	0	D	D	D	D	D
MALE	PF vs Flies	Control	FLIES	0	D	D	D	D	D	D
MALE	PF vs Flies	FLIES	Control	D	D	D	D	D	D	D
MALE	PF vs Flies	FLIES	Control	0	0	0	D	D	D	D
MALE	PF vs Flies	FLIES	Control	0	G	G	G	G	G	G
MALE	PF vs Flies	FLIES	Control	G	G	G	G	G	G	G
MALE	PF vs Flies	Control	FLIES	0	D	D	D	D	D	D
MALE	PF vs Flies	Control	FLIES	D	D	D	D	D	D	D
MALE	PF vs Flies	Control	FLIES	0	0	G	G	G	G	G
MALE	PF vs Flies	Control	FLIES	G	G	G	G	G	G	G
MALE	PF vs Flies	FLIES	Control	0	G	G	G	G	G	G
MALE	PF vs Flies	FLIES	Control	0	G	G	G	G	G	G
MALE	PF vs Flies	FLIES	Control	D	D	D	D	D	D	D
MALE	PF vs Flies	Control	FLIES	0	0	0	0	0	0	0
MALE	PF vs Flies	Control	FLIES	D	D	D	D	D	D	D
MALE	PF vs Flies	Control	FLIES	0	0	D	D	D	D	D
MALE	PF vs Flies	Control	FLIES	D	D	D	D	D	D	D
MALE	PF vs Flies	Control	FLIES	0	0	D	D	D	D	D
MALE	PF vs Flies	FLIES	Control	0	G	G	G	G	G	G
MALE	PF vs Flies	FLIES	Control	G	G	G	G	G	G	G
MALE	PF vs Flies	FLIES	Control	0	0	G	G	G	G	G
MALE	PF vs Flies	FLIES	Control	0	D	D	D	D	D	D
MALE	PF vs Flies	FLIES	Control	0	0	G	G	G	G	G
MALE	PF vs Flies	FLIES	Control	0	0	G	G	G	G	G
MALE	PF vs Flies	FLIES	Control	0	0	G	G	G	G	G
MALE	PF vs Flies	FLIES	Control	G	G	G	G	G	G	G
MALE	PF vs Flies	FLIES	Control	G	G	G	G	G	G	G
MALE	PF vs Flies	FLIES	Control	G	G	G	G	G	G	G
MALE	PF vs Flies	Control	FLIES	G	G	G	G	G	G	G
MALE	PF vs Flies	Control	FLIES	D	D	D	D	D	D	D
MALE	PF vs Flies	Control	FLIES	0	D	D	D	D	D	D
MALE	PF vs Flies	Control	FLIES	D	D	D	D	D	D	D
MALE	PF vs Flies	Control	FLIES	0	G	G	G	G	G	G
MALE	PF vs Flies	Control	FLIES	D	D	D	D	D	D	D
MALE	PF vs Flies	Control	FLIES	0	D	D	D	D	D	D
MALE	PF vs Flies	Control	FLIES	0	0	D	D	D	D	D
MALE	PF vs Flies	Control	FLIES	D	D	D	D	D	D	D
MALE	PF vs Flies	Control	FLIES	D	D	D	D	D	D	D
MALE	PF vs Flies	FLIES	Control	G	G	G	G	G	G	G
MALE	PF vs Flies	FLIES	Control	0	0	G	G	G	G	G
MALE	PF vs Flies	FLIES	Control	D	D	D	D	D	D	D
MALE	PF vs Flies	FLIES	Control	G	G	G	G	G	G	G
MALE	PF vs Flies	FLIES	Control	G	G	G	G	G	G	G
MALE	PF vs Flies	FLIES	Control	D	D	D	D	D	D	D
MALE	PF vs Flies	FLIES	Control	0	0	0	G	G	G	G
MALE	PF vs Flies	FLIES	Control	G	G	G	G	G	G	G
MALE	PF vs Flies	FLIES	Control	G	G	G	G	G	G	G
MALE	PF vs Flies	FLIES	Control	0	0	G	G	G	G	G
MALE	PF vs Flies	Control	FLIES	0	D	D	D	D	D	D
MALE	PF vs Flies	Control	FLIES	D	D	D	D	D	D	D
MALE	PF vs Flies	Control	FLIES	0	0	0	0	0	D	D
MALE	PF vs Flies	Control	FLIES	0	0	D	D	D	D	D
MALE	PF vs Flies	Control	FLIES	0	0	0	0	0	0	0
MALE	PF vs Flies	Control	FLIES	0	0	0	D	D	D	D
MALE	PF vs Flies	Control	FLIES	0	G	G	G	G	G	G
MALE	PF vs Flies	Control	FLIES	0	0	D	D	D	D	D
MALE	PF vs Flies	Control	FLIES	0	0	0	D	D	D	D
MALE	PF vs Flies	Control	FLIES	0	0	D	D	D	D	D
MALE	PF vs Flies	FLIES	Control	0	0	0	G	G	G	G
MALE	PF vs Flies	FLIES	Control	0	0	0	0	G	G	G
MALE	PF vs Flies	FLIES	Control	0	0	G	G	G	G	G
MALE	PF vs Flies	FLIES	Control	0	0	0	G	G	G	G
MALE	PF vs Flies	FLIES	Control	0	G	G	G	G	G	G
MALE	PF vs Flies	FLIES	Control	0	0	G	G	G	G	G
MALE	PF vs Flies	FLIES	Control	D	D	D	D	D	D	D
MALE	PF vs Flies	FLIES	Control	0	D	D	D	D	D	D
MALE	PF vs Flies	FLIES	Control	0	0	G	G	G	G	G
MALE	PF vs Flies	FLIES	Control	D	D	D	D	D	D	D
MALE	PF vs Flies	Control	FLIES	0	D	D	D	D	D	D
MALE	PF vs Flies	Control	FLIES	D	D	D	D	D	D	D
MALE	PF vs Flies	Control	FLIES	0	D	D	D	D	D	D
MALE	PF vs Flies	Control	FLIES	0	0	0	0	0	0	0
MALE	PF vs Flies	Control	FLIES	D	D	D	D	D	D	D
MALE	PF vs Flies	FLIES	Control	0	0	G	G	G	G	G
MALE	PF vs Flies	FLIES	Control	D	D	D	D	D	D	D
MALE	PF vs Flies	FLIES	Control	0	0	G	G	G	G	G
MALE	PF vs Flies	FLIES	Control	G	G	G	G	G	G	G
MALE	PF vs Flies	FLIES	Control	0	G	G	G	G	G	G
MALE	PF vs Flies	FLIES	Control	G	G	G	G	G	G	G
MALE	PF vs Flies	Control	FLIES	0	G	G	G	G	G	G
MALE	PF vs Flies	Control	FLIES	0	0	0	G	G	G	G
MALE	PF vs Flies	Control	FLIES	0	0	G	G	G	G	G
MALE	PF vs Flies	Control	FLIES	0	0	D	D	0	D	D
MALE	PF vs Flies	Control	FLIES	0	G	G	0	D	D	D
MALE	PF vs Flies	Control	FLIES	0	0	D	D	D	D	D
FEMALE	PF vs PF	Control	Control	0	D	D	D	D	D	D
FEMALE	PF vs PF	Control	Control	0	0	0	0	0	0	D
FEMALE	PF vs PF	Control	Control	0	0	0	0	0	0	D
FEMALE	PF vs PF	Control	Control	0	D	D	D	D	D	D
FEMALE	PF vs PF	Control	Control	0	0	0	0	0	0	D
FEMALE	PF vs PF	Control	Control	0	D	G	D	D	D	D
FEMALE	PF vs PF	Control	Control	0	D	D	D	D	D	D
FEMALE	PF vs PF	Control	Control	0	0	0	G	G	G	G
FEMALE	PF vs PF	Control	Control	0	0	0	0	D	0	D
FEMALE	PF vs PF	Control	Control	0	G	G	G	G	G	G
FEMALE	PF vs PF	Control	Control	0	G	G	G	G	G	G
FEMALE	PF vs PF	Control	Control	0	0	0	0	0	0	G
FEMALE	PF vs PF	Control	Control	0	0	0	G	G	G	G
FEMALE	PF vs PF	Control	Control	0	0	G	G	G	G	G
FEMALE	PF vs PF	Control	Control	0	0	D	G	G	G	G
FEMALE	PF vs PF	Control	Control	G	G	G	G	G	G	G
FEMALE	PF vs PF	Control	Control	0	0	0	0	0	0	0
FEMALE	PF vs PF	Control	Control	D	D	D	D	D	D	D
FEMALE	PF vs PF	Control	Control	0	0	D	D	D	D	D
FEMALE	PF vs PF	Control	Control	D	D	D	D	D	D	D
FEMALE	PF vs PF	Control	Control	0	0	G	G	G	G	G
FEMALE	PF vs PF	Control	Control	0	0	G	D	D	D	D
FEMALE	PF vs PF	Control	Control	0	0	0	0	0	0	0
FEMALE	PF vs PF	Control	Control	0	0	0	0	0	0	0
FEMALE	PF vs PF	Control	Control	0	0	0	G	G	G	G
FEMALE	PF vs PF	Control	Control	0	0	0	D	D	D	D
FEMALE	PF vs PF	Control	Control	0	0	0	0	G	G	G
FEMALE	PF vs PF	Control	Control	0	0	G	G	G	G	G
FEMALE	PF vs PF	Control	Control	0	0	0	0	0	0	0
FEMALE	PF vs PF	Control	Control	0	0	0	0	G	G	G
FEMALE	PF vs PF	Control	Control	0	G	G	G	G	G	G
FEMALE	PF vs PF	Control	Control	0	0	0	0	0	0	G
FEMALE	PF vs PF	Control	Control	0	0	0	0	0	0	0
FEMALE	PF vs PF	Control	Control	G	G	G	G	G	G	G
FEMALE	PF vs PF	Control	Control	D	D	D	D	D	D	D
FEMALE	PF vs PF	Control	Control	0	0	0	0	0	0	0
FEMALE	PF vs PF	Control	Control	0	0	0	0	0	0	0
FEMALE	PF vs PF	Control	Control	G	G	G	G	G	G	G
FEMALE	PF vs PF	Control	Control	0	0	0	G	G	G	G
FEMALE	PF vs PF	Control	Control	0	0	0	0	0	0	0
FEMALE	PF vs PF	Control	Control	D	D	D	D	D	D	D
FEMALE	PF vs PF	Control	Control	0	D	D	D	D	D	D
FEMALE	PF vs PF	Control	Control	0	0	G	G	G	G	G
FEMALE	PF vs PF	Control	Control	G	G	G	G	G	G	G
FEMALE	PF vs PF	Control	Control	G	G	G	G	G	G	G
FEMALE	PF vs PF	Control	Control	D	D	D	D	D	D	D
FEMALE	PF vs PF	Control	Control	0	0	0	G	G	G	G
FEMALE	PF vs PF	Control	Control	G	G	G	G	G	G	G
FEMALE	PF vs PF	Control	Control	D	D	D	D	D	D	D
FEMALE	PF vs PF	Control	Control	0	D	D	D	D	D	D
FEMALE	PF vs PF	Control	Control	0	0	0	0	0	0	0
FEMALE	PF vs PF	Control	Control	G	G	G	G	G	G	G
FEMALE	PF vs PF	Control	Control	D	D	D	D	D	D	D
FEMALE	PF vs PF	Control	Control	0	0	D	D	D	D	D
FEMALE	PF vs PF	Control	Control	0	0	0	0	0	0	0
FEMALE	PF vs PF	Control	Control	0	0	0	0	D	D	D
FEMALE	PF vs PF	Control	Control	0	0	0	0	0	0	0
FEMALE	PF vs PF	Control	Control	0	0	0	0	0	0	0
FEMALE	PF vs PF	Control	Control	G	G	G	G	G	G	G
FEMALE	PF vs PF	Control	Control	0	D	D	D	D	D	D
FEMALE	PF vs PF	Control	Control	0	0	0	0	0	0	G
FEMALE	PF vs PF	Control	Control	D	D	D	D	D	D	D
FEMALE	PF vs PF	Control	Control	0	0	0	0	0	0	0
FEMALE	PF vs PF	Control	Control	0	0	0	0	0	0	0
FEMALE	PF vs PF	Control	Control	0	0	D	D	D	D	D
FEMALE	PF vs PF	Control	Control	0	0	0	0	0	0	D
FEMALE	PF vs PF	Control	Control	0	0	0	0	0	0	G
FEMALE	PF vs PF	Control	Control	G	G	G	G	G	G	G
FEMALE	PF vs PF	Control	Control	0	0	0	0	0	0	D
FEMALE	PF vs PF	Control	Control	0	0	0	0	0	0	D
FEMALE	PF vs PF	Control	Control	0	G	G	G	G	G	G
FEMALE	PF vs PF	Control	Control	0	0	D	D	D	D	D
FEMALE	PF vs PF	Control	Control	0	0	0	0	0	0	0
FEMALE	PF vs PF	Control	Control	0	0	0	0	0	0	0
FEMALE	PF vs PF	Control	Control	0	0	0	D	D	D	D
FEMALE	PF vs PF	Control	Control	0	0	0	0	0	0	0
FEMALE	PF vs PF	Control	Control	0	G	G	G	G	G	G
FEMALE	PF vs PF	Control	Control	0	0	0	0	0	0	G
FEMALE	PF vs PF	Control	Control	0	0	0	0	0	0	D
FEMALE	PF vs PF	Control	Control	0	0	0	0	0	0	D
FEMALE	PF vs PF	Control	Control	0	0	D	D	D	D	D
FEMALE	PF vs PF	Control	Control	0	0	0	0	0	0	D
FEMALE	PF vs PF	Control	Control	0	0	0	0	0	0	G
FEMALE	PF vs PF	Control	Control	0	0	0	0	D	D	D
FEMALE	PF vs PF	Control	Control	D	D	D	D	D	D	D
FEMALE	PF vs PF	Control	Control	0	0	G	G	G	G	G
FEMALE	PF vs PF	Control	Control	0	0	0	0	0	0	0
FEMALE	PF vs PF	Control	Control	0	0	D	D	D	D	D
FEMALE	PF vs PF	Control	Control	0	G	G	G	G	G	G
FEMALE	PF vs PF	Control	Control	0	G	G	G	G	G	G
FEMALE	PF vs PF	Control	Control	0	G	G	G	G	G	G
FEMALE	PF vs PF	Control	Control	0	D	D	D	D	D	D
FEMALE	PF vs Flies	FLIES	Control	D	0	G	G	G	G	G
FEMALE	PF vs Flies	FLIES	Control	0	D	D	D	D	D	D
FEMALE	PF vs Flies	FLIES	Control	0	0	0	D	D	D	D
FEMALE	PF vs Flies	Control	FLIES	D	D	D	D	D	D	D
FEMALE	PF vs Flies	Control	FLIES	0	G	G	G	G	G	G
FEMALE	PF vs Flies	Control	FLIES	0	0	0	0	0	0	0
FEMALE	PF vs Flies	Control	FLIES	0	D	D	D	D	D	D
FEMALE	PF vs Flies	Control	FLIES	D	D	D	D	D	D	D
FEMALE	PF vs Flies	Control	FLIES	0	0	0	D	D	D	D
FEMALE	PF vs Flies	FLIES	Control	0	0	0	0	0	0	0
FEMALE	PF vs Flies	FLIES	Control	G	G	G	G	G	G	G
FEMALE	PF vs Flies	FLIES	Control	0	G	G	G	G	G	G
FEMALE	PF vs Flies	FLIES	Control	0	0	D	D	D	D	D
FEMALE	PF vs Flies	Control	FLIES	0	0	0	0	0	0	0
FEMALE	PF vs Flies	Control	FLIES	D	D	D	D	D	D	D
FEMALE	PF vs Flies	Control	FLIES	G	G	G	G	G	G	G
FEMALE	PF vs Flies	FLIES	Control	0	G	G	G	G	G	G
FEMALE	PF vs Flies	FLIES	Control	0	0	0	0	0	0	0
FEMALE	PF vs Flies	FLIES	Control	0	G	G	G	G	G	G
FEMALE	PF vs Flies	Control	FLIES	0	0	G	G	G	G	G
FEMALE	PF vs Flies	Control	FLIES	0	D	D	D	D	D	D
FEMALE	PF vs Flies	Control	FLIES	0	0	G	G	G	G	G
FEMALE	PF vs Flies	Control	FLIES	0	0	0	G	G	G	G
FEMALE	PF vs Flies	Control	FLIES	0	0	D	D	D	D	D
FEMALE	PF vs Flies	FLIES	Control	0	0	0	0	G	G	G
FEMALE	PF vs Flies	FLIES	Control	0	0	0	0	0	0	0
FEMALE	PF vs Flies	FLIES	Control	0	G	G	G	G	G	G
FEMALE	PF vs Flies	FLIES	Control	0	0	G	G	G	G	G
FEMALE	PF vs Flies	FLIES	Control	0	0	0	0	0	0	0
FEMALE	PF vs Flies	FLIES	Control	0	0	G	G	G	G	G
FEMALE	PF vs Flies	FLIES	Control	G	G	G	G	G	G	G
FEMALE	PF vs Flies	FLIES	Control	0	0	0	0	0	0	0
FEMALE	PF vs Flies	FLIES	Control	0	0	0	G	G	G	G
FEMALE	PF vs Flies	FLIES	Control	0	0	0	0	0	0	0
FEMALE	PF vs Flies	Control	FLIES	0	D	D	D	D	D	D
FEMALE	PF vs Flies	Control	FLIES	D	D	D	D	D	D	D
FEMALE	PF vs Flies	Control	FLIES	0	0	G	G	G	G	G
FEMALE	PF vs Flies	Control	FLIES	0	G	G	G	G	G	G
FEMALE	PF vs Flies	Control	FLIES	0	0	0	D	D	D	D
FEMALE	PF vs Flies	Control	FLIES	0	0	D	D	D	D	D
FEMALE	PF vs Flies	Control	FLIES	0	0	G	G	G	G	G
FEMALE	PF vs Flies	Control	FLIES	0	0	0	G	G	G	G
FEMALE	PF vs Flies	Control	FLIES	D	D	D	D	D	D	D
FEMALE	PF vs Flies	Control	FLIES	0	G	G	G	G	G	G
FEMALE	PF vs Flies	FLIES	Control	0	G	G	G	G	G	G
FEMALE	PF vs Flies	FLIES	Control	0	0	G	G	G	G	G
FEMALE	PF vs Flies	FLIES	Control	G	G	G	G	G	G	G
FEMALE	PF vs Flies	FLIES	Control	0	0	D	D	D	D	D
FEMALE	PF vs Flies	FLIES	Control	G	G	G	G	G	G	G
FEMALE	PF vs Flies	FLIES	Control	0	G	G	G	G	G	G
FEMALE	PF vs Flies	FLIES	Control	0	0	G	G	G	G	G
FEMALE	PF vs Flies	FLIES	Control	0	0	0	0	0	0	G
FEMALE	PF vs Flies	FLIES	Control	0	0	0	0	0	0	G
FEMALE	PF vs Flies	FLIES	Control	0	0	0	0	0	0	0
FEMALE	PF vs Flies	Control	FLIES	0	0	0	0	0	0	0
FEMALE	PF vs Flies	Control	FLIES	0	0	0	0	0	0	D
FEMALE	PF vs Flies	Control	FLIES	0	0	0	0	0	0	G
FEMALE	PF vs Flies	Control	FLIES	0	0	0	0	0	0	0
FEMALE	PF vs Flies	Control	FLIES	0	0	0	D	D	D	D
FEMALE	PF vs Flies	Control	FLIES	0	0	0	0	D	D	D
FEMALE	PF vs Flies	Control	FLIES	0	0	0	0	D	D	D
FEMALE	PF vs Flies	Control	FLIES	0	0	G	G	G	G	G
FEMALE	PF vs Flies	Control	FLIES	0	0	0	0	0	0	0
FEMALE	PF vs Flies	Control	FLIES	0	0	0	D	D	D	D
FEMALE	PF vs Flies	FLIES	Control	0	0	0	0	D	D	D
FEMALE	PF vs Flies	FLIES	Control	0	G	G	G	G	G	G
FEMALE	PF vs Flies	FLIES	Control	0	0	0	G	G	G	G
FEMALE	PF vs Flies	FLIES	Control	0	0	0	0	0	D	D
FEMALE	PF vs Flies	FLIES	Control	0	0	0	0	G	G	G
FEMALE	PF vs Flies	FLIES	Control	0	0	0	0	0	0	0
FEMALE	PF vs Flies	FLIES	Control	0	0	0	0	0	0	0
FEMALE	PF vs Flies	FLIES	Control	D	D	D	D	D	D	D
FEMALE	PF vs Flies	FLIES	Control	0	0	0	0	0	0	0
FEMALE	PF vs Flies	FLIES	Control	0	0	0	0	0	0	D
FEMALE	PF vs Flies	Control	FLIES	D	D	D	D	D	D	D
FEMALE	PF vs Flies	Control	FLIES	0	0	0	0	0	0	0
FEMALE	PF vs Flies	Control	FLIES	0	0	0	D	D	D	D
FEMALE	PF vs Flies	Control	FLIES	0	0	D	D	D	D	D
FEMALE	PF vs Flies	Control	FLIES	0	0	0	0	0	D	D
FEMALE	PF vs Flies	FLIES	Control	0	0	0	0	D	D	D
FEMALE	PF vs Flies	FLIES	Control	0	0	0	0	0	D	D
FEMALE	PF vs Flies	FLIES	Control	0	0	G	G	G	G	G
FEMALE	PF vs Flies	FLIES	Control	0	0	0	0	0	G	G
FEMALE	PF vs Flies	Control	FLIES	0	0	0	G	G	G	G
FEMALE	PF vs Flies	Control	FLIES	0	D	D	D	D	D	D
FEMALE	PF vs Flies	Control	FLIES	0	0	G	G	G	G	G

## Sheet: Suppl. Fig3
Tester Cs Sex	Labelling Flyies	Lift Up latency	Flight Duration
MALE	Cs M	356	95
MALE	Cs M	18	103
MALE	Cs M	10	NA
MALE	Cs M	NA	NA
MALE	Cs M	74	NA
MALE	Cs M	2	324
MALE	Cs M	NA	NA
MALE	Cs M	5	118
MALE	Cs M	2	NA
MALE	Cs M	NA	NA
MALE	Cs M	208	123
MALE	Cs M	NA	NA
MALE	Cs M	NA	NA
MALE	Cs M	373	27
MALE	Cs M	27	35
MALE	Cs M	2	17
MALE	Cs M	5	62
MALE	Cs M	NA	NA
MALE	Cs M	NA	NA
MALE	Cs M	115	346
MALE	Cs M	5	87
MALE	Cs M	41	NA
MALE	Cs M	86	NA
MALE	Cs M	184	370
MALE	Cs M	3	50
MALE	Cs M	21	70
MALE	Cs M	NA	NA
MALE	Cs M	2	177
MALE	Cs M	107	53
MALE	Cs M	197	NA
MALE	Cs M	76	207
MALE	Cs M	8	NA
MALE	Cs M	54	67
MALE	Cs M	15	140
MALE	Cs M	2	125
MALE	Cs M	9	271
MALE	Cs M	15	530
MALE	Cs M	123	73
MALE	Cs M	5	80
MALE	Cs M	NA	NA
MALE	Cs M	113	29
MALE	Cs M	146	127
MALE	Cs M	12	NA
MALE	Cs M	80	157
MALE	Cs M	90	64
MALE	Cs M	1	NA
MALE	Cs M	191	327
MALE	Cs M	29	42
MALE	Cs M	NA	NA
MALE	Cs M	4	52
MALE	Cs M	90	21
MALE	Cs M	6	NA
MALE	Cs M	17	NA
MALE	Cs M	1	223
MALE	Cs M	4	NA
MALE	Cs M	52	NA
MALE	Cs M	2	NA
MALE	Cs M	11	NA
MALE	Cs M	27	NA
MALE	Cs M	18	41
MALE	D. simulans F	6	114
MALE	D. simulans F	14	113
MALE	D. simulans F	5	105
MALE	D. simulans F	46	11
MALE	D. simulans F	8	82
MALE	D. simulans F	4	142
MALE	D. simulans F	4	174
MALE	D. simulans F	286	89
MALE	D. simulans F	1	152
MALE	D. simulans F	5	NA
MALE	D. simulans F	5	332
MALE	D. simulans F	4	NA
MALE	D. simulans F	NA	NA
MALE	D. simulans F	23	NA
MALE	D. simulans F	48	NA
MALE	D. simulans F	70	41
MALE	D. simulans F	14	160
MALE	D. simulans F	5	78
MALE	D. simulans F	2	133
MALE	D. simulans F	1	452
MALE	D. simulans F	23	NA
MALE	D. simulans F	10	NA
MALE	D. simulans F	12	253
MALE	D. simulans F	3	36
MALE	D. simulans F	19	NA
MALE	D. simulans F	3	NA
MALE	D. simulans F	4	NA
MALE	D. simulans F	8	37
MALE	D. simulans F	21	NA
MALE	D. simulans F	237	23
MALE	D. simulans F	165	NA
MALE	D. simulans F	83	50
MALE	D. simulans F	5	NA
MALE	D. simulans F	3	454
MALE	D. simulans F	3	NA
MALE	D. simulans F	175	296
MALE	D. simulans F	26	NA
MALE	D. simulans F	245	70
MALE	D. simulans F	NA	NA
MALE	D. simulans F	1	NA
MALE	D. simulans F	NA	NA
MALE	D. simulans F	95	NA
MALE	D. simulans F	5	NA
MALE	D. simulans F	NA	NA
MALE	D. simulans F	48	NA
MALE	D. simulans F	NA	NA
MALE	D. simulans F	16	208
MALE	D. simulans F	NA	NA
MALE	D. simulans F	11	24
MALE	D. simulans F	345	17
MALE	D. simulans F	9	107
MALE	D. simulans F	9	55
MALE	D. simulans F	17	19
MALE	D. simulans F	NA	NA
MALE	D. simulans F	192	50
MALE	D. simulans F	1	17
MALE	D. simulans F	5	61
MALE	D. simulans F	8	304
MALE	D. simulans F	52	52
MALE	D. simulans F	1	103
MALE	D. simulans F	100	NA
MALE	D. simulans F	6	NA
MALE	D. simulans F	249	30
MALE	D. simulans F	5	241
MALE	D. simulans F	NA	NA
MALE	D. simulans F	177	24
MALE	D. simulans F	1	350
MALE	D. simulans F	49	59
MALE	D. simulans F	44	181
MALE	D. simulans F	230	NA
MALE	Oe- M	50	NA
MALE	Oe- M	8	92
MALE	Oe- M	10	304
MALE	Oe- M	80	NA
MALE	Oe- M	21	NA
MALE	Oe- M	NA	NA
MALE	Oe- M	21	350
MALE	Oe- M	50	52
MALE	Oe- M	40	NA
MALE	Oe- M	29	NA
MALE	Oe- M	4	17
MALE	Oe- M	8	NA
MALE	Oe- M	74	NA
MALE	Oe- M	203	3
MALE	Oe- M	NA	NA
MALE	Oe- M	16	212
MALE	Oe- M	3	NA
MALE	Oe- M	6	NA
MALE	Oe- M	173	NA
MALE	Oe- M	150	7
MALE	Oe- M	7	NA
MALE	Oe- M	15	NA
MALE	Oe- M	6	149
MALE	Oe- M	191	NA
MALE	Oe- M	28	NA
MALE	Oe- M	4	NA
MALE	Oe- M	8	23
MALE	Oe- M	69	NA
MALE	Oe- M	9	NA
MALE	Oe- M	21	254
MALE	Oe- M	3	NA
MALE	Oe- M	2	80
MALE	Oe- M	45	NA
MALE	Oe- M	4	NA
MALE	Oe- M	107	NA
MALE	Oe- M	NA	NA
MALE	Oe- M	313	NA
MALE	Oe- M	33	10
MALE	Oe- M	NA	NA
MALE	Oe- M	6	NA
MALE	Oe- M	120	NA
MALE	Oe- M	64	NA
MALE	Oe- M	2	24
MALE	Oe- M	39	NA
MALE	Oe- M	5	NA
MALE	Oe- M	NA	NA
MALE	Oe- M	18	48
MALE	Oe- M	3	178
MALE	Oe- M	5	43
MALE	Oe- M	NA	NA
MALE	Oe- M	81	19
MALE	Oe- M	45	NA
MALE	Oe- M	8	178
MALE	Oe- M	94	78
MALE	Oe- M	14	NA
MALE	Oe- M	4	47
MALE	Oe- M	10	88
MALE	Oe- M	NA	NA
MALE	Oe- M	36	15
MALE	Oe- M	9	250
MALE	Oe- M	114	41
MALE	Oe- M	23	198
MALE	Oe- M	93	49
MALE	Oe- M	14	NA
MALE	Oe- M	147	NA
MALE	Oe- M	2	54
MALE	Oe- M	4	34
MALE	Oe- M	NA	NA
MALE	Oe- M	145	NA
MALE	Oe- M	6	79
MALE	Oe- M	10	NA
MALE	Desat 1 M	NA	NA
MALE	Desat 1 M	110	121
MALE	Desat 1 M	512	67
MALE	Desat 1 M	270	146
MALE	Desat 1 M	4	NA
MALE	Desat 1 M	4	72
MALE	Desat 1 M	35	73
MALE	Desat 1 M	NA	NA
MALE	Desat 1 M	45	73
MALE	Desat 1 M	NA	NA
MALE	Desat 1 M	NA	NA
MALE	Desat 1 M	4	118
MALE	Desat 1 M	80	60
MALE	Desat 1 M	8	15
MALE	Desat 1 M	4	448
MALE	Desat 1 M	71	NA
MALE	Desat 1 M	27	NA
MALE	Desat 1 M	3	44
MALE	Desat 1 M	10	NA
MALE	Desat 1 M	5	31
MALE	Desat 1 M	4	NA
MALE	Desat 1 M	NA	NA
MALE	Desat 1 M	10	NA
MALE	Desat 1 M	381	142
MALE	Desat 1 M	NA	NA
MALE	Desat 1 M	48	NA
MALE	Desat 1 M	2	71
MALE	Desat 1 M	3	65
MALE	Desat 1 M	NA	NA
MALE	Desat 1 M	NA	NA
MALE	Desat 1 M	110	159
MALE	Desat 1 M	3	74
MALE	Desat 1 M	554	20
MALE	Desat 1 M	NA	NA
MALE	Desat 1 M	112	65
MALE	Desat 1 M	NA	NA
MALE	Desat 1 M	4	538
MALE	Desat 1 M	3	29
MALE	Desat 1 M	2	28
MALE	Desat 1 M	NA	NA
MALE	Desat 1 M	4	58
MALE	Desat 1 M	3	247
MALE	Desat 1 M	2	488
MALE	Desat 1 M	301	231
MALE	Desat 1 M	4	19
MALE	Desat 1 M	3	258
MALE	Desat 1 M	7	NA
MALE	Desat 1 M	NA	NA
MALE	Desat 1 M	3	36
MALE	Desat 1 M	3	218
MALE	Desat 1 M	NA	NA
MALE	Desat 1 M	502	NA
MALE	Desat 1 M	446	NA
MALE	Desat 1 M	414	NA
MALE	Desat 1 M	545	63
MALE	Desat 1 M	353	76
MALE	Desat 1 M	320	NA
MALE	Desat 1 M	3	80
MALE	Desat 1 M	22	98
MALE	Desat 1 M	NA	NA
MALE	Desat 1 M	3	69
MALE	Desat 1 M	3	328
MALE	Desat 1 M	NA	NA
MALE	Desat 1 M	16	95
MALE	Desat 1 M	7	36
MALE	Desat 1 M	2	85
MALE	Desat 1 M	3	55
MALE	Desat 1 M	14	43
MALE	Desat 1 M	NA	NA
MALE	Desat 1 M	3	56
MALE	Desat 1 M	59	38
MALE	Desat 1 M	3	55
MALE	Desat 1 M	14	43
MALE	Desat 1 M	NA	NA
MALE	Desat 1 M	3	56
MALE	Desat 1 M	59	38
MALE	Desat 1 M	77	24
MALE	Desat 1 M	53	38
MALE	Desat 1 M	41	87
MALE	Desat 1 M	3	47
MALE	Desat 1 M	288	99
MALE	Desat 1 M	4	157
MALE	Desat 1 M	3	NA
MALE	Desat 1 M	3	46
MALE	Desat 1 M	263	NA
MALE	Desat 1 M	4	83
MALE	Desat 1 M	45	89
MALE	Desat 1 M	3	399
MALE	Desat 1 M	3	138
MALE	Desat 1 M	22	18
MALE	Desat 1 M	113	433
MALE	Desat 1 F	3	296
MALE	Desat 1 F	4	219
MALE	Desat 1 F	140	188
MALE	Desat 1 F	NA	NA
MALE	Desat 1 F	297	196
MALE	Desat 1 F	85	54
MALE	Desat 1 F	328	30
MALE	Desat 1 F	4	55
MALE	Desat 1 F	4	38
MALE	Desat 1 F	181	97
MALE	Desat 1 F	4	178
MALE	Desat 1 F	498	28
MALE	Desat 1 F	13	129
MALE	Desat 1 F	186	63
MALE	Desat 1 F	3	130
MALE	Desat 1 F	3	62
MALE	Desat 1 F	5	29
MALE	Desat 1 F	3	97
MALE	Desat 1 F	6	123
MALE	Desat 1 F	13	57
MALE	Desat 1 F	NA	NA
MALE	Desat 1 F	3	103
MALE	Desat 1 F	26	480
MALE	Desat 1 F	579	NA
MALE	Desat 1 F	304	76
MALE	Desat 1 F	NA	NA
MALE	Desat 1 F	12	65
MALE	Desat 1 F	6	NA
MALE	Desat 1 F	318	62
MALE	Desat 1 F	NA	NA
MALE	Desat 1 F	348	NA
MALE	Desat 1 F	127	79
MALE	Desat 1 F	NA	NA
MALE	Desat 1 F	NA	NA
MALE	Desat 1 F	223	NA
MALE	Desat 1 F	3	85
MALE	Desat 1 F	2	66
MALE	Desat 1 F	4	232
MALE	Desat 1 F	325	NA
MALE	Desat 1 F	120	NA
MALE	Desat 1 F	4	42
MALE	Desat 1 F	6	NA
MALE	Desat 1 F	3	52
MALE	Desat 1 F	4	169
MALE	Desat 1 F	12	NA
MALE	Desat 1 F	3	500
MALE	Desat 1 F	NA	NA
MALE	Desat 1 F	5	111
MALE	Desat 1 F	28	236
MALE	Desat 1 F	NA	NA
MALE	Desat 1 F	5	127
MALE	Desat 1 F	353	9
MALE	Desat 1 F	NA	NA
MALE	Desat 1 F	NA	NA
MALE	Desat 1 F	366	83
MALE	Desat 1 F	317	17
MALE	Desat 1 F	6	NA
MALE	Desat 1 F	5	173
MALE	Desat 1 F	4	73
MALE	Desat 1 F	3	38
MALE	Desat 1 F	3	43
MALE	Desat 1 F	26	278
MALE	Desat 1 F	3	NA
MALE	Desat 1 F	3	31
MALE	Desat 1 F	3	110
MALE	Desat 1 F	2	23
MALE	Desat 1 F	103	71
MALE	Desat 1 F	4	36
MALE	Desat 1 F	3	56
MALE	Desat 1 F	2	29
MALE	Desat 1 F	4	152
MALE	Desat 1 F	103	71
MALE	Desat 1 F	4	36
MALE	Desat 1 F	3	56
MALE	Desat 1 F	2	30
MALE	Desat 1 F	4	152
MALE	Desat 1 F	7	89
MALE	Desat 1 F	50	26
MALE	Desat 1 F	79	9
MALE	Desat 1 F	237	26
MALE	Desat 1 F	4	369
MALE	Desat 1 F	3	32
MALE	Desat 1 F	8	22
MALE	Desat 1 F	4	26
MALE	Desat 1 F	3	NA
MALE	Desat 1 F	3	50
MALE	Desat 1 F	3	12
MALE	Desat 1 F	3	230
MALE	Desat 1 F	NA	NA
MALE	Desat 1 F	7	38
MALE	Desat 1 F	3	22
MALE	Dechor. Cs M	253	89
MALE	Dechor. Cs M	220	NA
MALE	Dechor. Cs M	NA	NA
MALE	Dechor. Cs M	404	96
MALE	Dechor. Cs M	12	NA
MALE	Dechor. Cs M	197	35
MALE	Dechor. Cs M	68	NA
MALE	Dechor. Cs M	508	42
MALE	Dechor. Cs M	15	509
MALE	Dechor. Cs M	502	28
MALE	Dechor. Cs M	NA	NA
MALE	Dechor. Cs M	5	15
MALE	Dechor. Cs M	3	NA
MALE	Dechor. Cs M	162	NA
MALE	Dechor. Cs M	2	NA
MALE	Dechor. Cs M	2	NA
MALE	Dechor. Cs M	NA	NA
MALE	Dechor. Cs M	7	112
MALE	Dechor. Cs M	238	138
MALE	Dechor. Cs M	166	55
MALE	Dechor. Cs M	1	250
MALE	Dechor. Cs M	28	25
MALE	Dechor. Cs M	12	NA
MALE	Dechor. Cs M	1	109
MALE	Dechor. Cs M	3	NA
MALE	Dechor. Cs M	64	464
MALE	Dechor. Cs M	32	7
MALE	Dechor. Cs M	3	62
MALE	Dechor. Cs M	440	NA
MALE	Dechor. Cs M	286	22
MALE	Dechor. Cs M	2	500
MALE	Dechor. Cs M	5	140
MALE	Dechor. Cs M	29	NA
MALE	Dechor. Cs M	2	263
MALE	Dechor. Cs M	352	35
MALE	Dechor. Cs M	57	NA
MALE	Dechor. Cs M	26	478
MALE	Dechor. Cs M	1	579
MALE	Dechor. Cs M	16	NA
MALE	Dechor. Cs M	59	NA
MALE	Dechor. Cs M	1	NA
MALE	Dechor. Cs M	2	273
MALE	Dechor. Cs M	203	NA
MALE	Dechor. Cs M	1	NA
MALE	Dechor. Cs M	3	NA
MALE	Dechor. Cs M	205	NA
MALE	Dechor. Cs M	11	NA
MALE	Dechor. Cs M	111	NA
MALE	Dechor. Cs M	241	NA
MALE	Dechor. Cs M	NA	NA
MALE	Dechor. Cs M	20	NA
MALE	Dechor. Cs M	14	382
MALE	Dechor. Cs M	2	NA
MALE	Dechor. Cs M	3	72
MALE	Dechor. Cs M	10	NA
MALE	Dechor. Cs M	6	563
MALE	Dechor. Cs M	NA	NA
MALE	Dechor. Cs M	18	NA
MALE	Dechor. Cs M	373	NA
MALE	Dechor. Cs M	78	28
MALE	Dechor. Cs M	3	106
MALE	Dechor. Cs M	3	47
MALE	Dechor. Cs M	NA	NA
MALE	Dechor. Cs M	96	NA
MALE	Dechor. Cs M	38	NA
MALE	Dechor. Cs M	24	25
MALE	Dechor. Cs M	4	NA
MALE	Dechor. Cs M	27	NA
MALE	Dechor. Cs M	292	21
MALE	Dechor. Cs M	NA	NA
MALE	Dechor. Cs M	5	NA
MALE	Dechor. Cs M	35	28
MALE	Dechor. Cs M	NA	NA
MALE	Dechor. Cs M	3	150
MALE	Dechor. Cs M	5	304
MALE	Dechor. Cs M	NA	NA
MALE	Dechor. Cs M	3	426
MALE	Dechor. Cs M	4	405
MALE	Dechor. Cs M	4	360
MALE	Dechor. Cs M	11	458
MALE	Antibio. Cs M	NA	NA
MALE	Antibio. Cs M	NA	NA
MALE	Antibio. Cs M	51	NA
MALE	Antibio. Cs M	420	NA
MALE	Antibio. Cs M	52	NA
MALE	Antibio. Cs M	2	NA
MALE	Antibio. Cs M	498	NA
MALE	Antibio. Cs M	2	NA
MALE	Antibio. Cs M	34	NA
MALE	Antibio. Cs M	522	46
MALE	Antibio. Cs M	2	NA
MALE	Antibio. Cs M	NA	NA
MALE	Antibio. Cs M	47	NA
MALE	Antibio. Cs M	NA	NA
MALE	Antibio. Cs M	2	540
MALE	Antibio. Cs M	57	NA
MALE	Antibio. Cs M	9	175
MALE	Antibio. Cs M	5	323
MALE	Antibio. Cs M	7	NA
MALE	Antibio. Cs M	31	65
MALE	Antibio. Cs M	18	NA
MALE	Antibio. Cs M	138	NA
MALE	Antibio. Cs M	2	72
MALE	Antibio. Cs M	NA	NA
MALE	Antibio. Cs M	131	95
MALE	Antibio. Cs M	8	NA
MALE	Antibio. Cs M	3	NA
MALE	Antibio. Cs M	NA	NA
MALE	Antibio. Cs M	2	72
MALE	Antibio. Cs M	249	NA
MALE	Antibio. Cs M	NA	NA
MALE	Antibio. Cs M	1	27
MALE	Antibio. Cs M	2	127
MALE	Antibio. Cs M	2	23
MALE	Antibio. Cs M	2	131
MALE	Antibio. Cs M	19	486
MALE	Antibio. Cs M	1	NA
MALE	Antibio. Cs M	2	39
MALE	Antibio. Cs M	2	33
MALE	Antibio. Cs M	5	371
MALE	Antibio. Cs M	23	81
MALE	Antibio. Cs M	4	5
MALE	Antibio. Cs M	NA	NA
MALE	Antibio. Cs M	2	NA
MALE	Antibio. Cs M	2	144
MALE	Antibio. Cs M	1	NA
MALE	Antibio. Cs M	310	NA
MALE	Antibio. Cs M	1	14
MALE	Antibio. Cs M	25	NA
MALE	Antibio. Cs M	2	NA
MALE	Antibio. Cs M	2	278
MALE	Antibio. Cs M	2	11
MALE	Antibio. Cs M	29	41
MALE	Antibio. Cs M	4	NA
MALE	Antibio. Cs M	12	133
MALE	Antibio. Cs M	2	74
MALE	Antibio. Cs M	406	27
MALE	Antibio. Cs M	NA	NA
MALE	Antibio. Cs M	1	NA
MALE	Antibio. Cs M	167	NA
MALE	Antibio. Cs M	1	36
MALE	Antibio. Cs M	279	24
MALE	Antibio. Cs M	364	NA
MALE	Antibio. Cs M	38	30
MALE	Antibio. Cs M	3	NA
MALE	Antibio. Cs M	1	NA
MALE	Antibio. Cs M	3	278
MALE	Antibio. Cs M	3	33
MALE	Antibio. Cs M	181	NA
MALE	Antibio. Cs M	253	NA
MALE	Antibio. Cs M	NA	NA
MALE	Antibio. Cs M	2	112
MALE	Antibio. Cs M	43	32
MALE	Antibio. Cs M	10	154
MALE	Antibio. Cs M	553	NA
MALE	Antibio. Cs M	4	40
FEMALE	Cs M	3	44
FEMALE	Cs M	3	57
FEMALE	Cs M	3	249
FEMALE	Cs M	2	291
FEMALE	Cs M	5	72
FEMALE	Cs M	3	363
FEMALE	Cs M	3	41
FEMALE	Cs M	5	144
FEMALE	Cs M	4	59
FEMALE	Cs M	4	304
FEMALE	Cs M	4	NA
FEMALE	Cs M	5	NA
FEMALE	Cs M	4	NA
FEMALE	Cs M	4	NA
FEMALE	Cs M	3	NA
FEMALE	Cs M	4	136
FEMALE	Cs M	3	130
FEMALE	Cs M	11	NA
FEMALE	Cs M	NA	NA
FEMALE	Cs M	299	NA
FEMALE	Cs M	74	324
FEMALE	Cs M	30	16
FEMALE	Cs M	8	NA
FEMALE	Cs M	37	18
FEMALE	Cs M	148	52
FEMALE	Cs M	303	29
FEMALE	Cs M	NA	NA
FEMALE	Cs M	2	23
FEMALE	Cs M	523	33
FEMALE	Cs M	75	15
FEMALE	Cs M	16	11
FEMALE	Cs M	NA	NA
FEMALE	Cs M	NA	NA
FEMALE	Cs M	74	NA
FEMALE	Cs M	79	NA
FEMALE	Cs M	8	NA
FEMALE	Cs M	1	48
FEMALE	Cs M	2	28
FEMALE	Cs M	NA	NA
FEMALE	Cs M	3	NA
FEMALE	Cs M	2	318
FEMALE	Cs M	2	NA
FEMALE	Cs M	69	183
FEMALE	Cs M	2	NA
FEMALE	Cs M	1	42
FEMALE	Cs M	119	NA
FEMALE	D. simulans F	64	NA
FEMALE	D. simulans F	87	NA
FEMALE	D. simulans F	2	NA
FEMALE	D. simulans F	23	NA
FEMALE	D. simulans F	8	NA
FEMALE	D. simulans F	30	NA
FEMALE	D. simulans F	26	NA
FEMALE	D. simulans F	1	NA
FEMALE	D. simulans F	22	NA
FEMALE	D. simulans F	1	403
FEMALE	D. simulans F	3	NA
FEMALE	D. simulans F	328	44
FEMALE	D. simulans F	4	NA
FEMALE	D. simulans F	104	NA
FEMALE	D. simulans F	2	391
FEMALE	D. simulans F	29	NA
FEMALE	D. simulans F	5	NA
FEMALE	D. simulans F	31	NA
FEMALE	D. simulans F	11	NA
FEMALE	D. simulans F	17	215
FEMALE	D. simulans F	415	2
FEMALE	D. simulans F	4	NA
FEMALE	D. simulans F	2	NA
FEMALE	D. simulans F	2	NA
FEMALE	D. simulans F	14	27
FEMALE	D. simulans F	3	NA
FEMALE	D. simulans F	3	NA
FEMALE	D. simulans F	NA	NA
FEMALE	D. simulans F	25	40
FEMALE	D. simulans F	4	NA
FEMALE	D. simulans F	11	NA
FEMALE	D. simulans F	1	NA
FEMALE	D. simulans F	2	NA
FEMALE	D. simulans F	3	NA
FEMALE	D. simulans F	4	59
FEMALE	D. simulans F	19	NA
FEMALE	D. simulans F	4	NA
FEMALE	D. simulans F	2	14
FEMALE	D. simulans F	24	NA
FEMALE	D. simulans F	3	8
FEMALE	D. simulans F	51	106
FEMALE	D. simulans F	27	412
FEMALE	D. simulans F	18	NA
FEMALE	D. simulans F	2	243
FEMALE	D. simulans F	8	NA
FEMALE	D. simulans F	75	NA
FEMALE	D. simulans F	1	514
FEMALE	D. simulans F	4	NA
FEMALE	D. simulans F	5	54
FEMALE	D. simulans F	12	NA
FEMALE	D. simulans F	6	243
FEMALE	D. simulans F	5	30
FEMALE	D. simulans F	2	155
FEMALE	D. simulans F	2	NA
FEMALE	D. simulans F	2	NA
FEMALE	D. simulans F	4	55
FEMALE	D. simulans F	257	116
FEMALE	D. simulans F	39	NA
FEMALE	D. simulans F	54	NA
FEMALE	D. simulans F	14	91
FEMALE	D. simulans F	3	NA
FEMALE	D. simulans F	4	NA
FEMALE	D. simulans F	3	NA
FEMALE	D. simulans F	23	NA
FEMALE	D. simulans F	45	NA
FEMALE	D. simulans F	180	NA
FEMALE	D. simulans F	NA	NA
FEMALE	D. simulans F	60	NA
FEMALE	D. simulans F	7	NA
FEMALE	D. simulans F	45	NA
FEMALE	D. simulans F	2	NA
FEMALE	D. simulans F	4	NA
FEMALE	D. simulans F	180	NA
FEMALE	D. simulans F	23	24
FEMALE	D. simulans F	59	NA
FEMALE	D. simulans F	42	67
FEMALE	D. simulans F	194	NA
FEMALE	D. simulans F	2	510
FEMALE	D. simulans F	257	NA
FEMALE	D. simulans F	5	165
FEMALE	D. simulans F	100	24
FEMALE	D. simulans F	14	NA
FEMALE	D. simulans F	14	375
FEMALE	D. simulans F	3	170
FEMALE	D. simulans F	7	NA
FEMALE	D. simulans F	91	NA
FEMALE	D. simulans F	2	320
FEMALE	D. simulans F	1	NA
FEMALE	D. simulans F	60	NA
FEMALE	D. simulans F	4	NA
FEMALE	D. simulans F	2	NA
FEMALE	D. simulans F	15	NA
FEMALE	Oe- M	134	NA
FEMALE	Oe- M	14	63
FEMALE	Oe- M	10	NA
FEMALE	Oe- M	17	NA
FEMALE	Oe- M	84	NA
FEMALE	Oe- M	32	NA
FEMALE	Oe- M	42	NA
FEMALE	Oe- M	NA	NA
FEMALE	Oe- M	NA	NA
FEMALE	Oe- M	NA	NA
FEMALE	Oe- M	128	NA
FEMALE	Oe- M	90	NA
FEMALE	Oe- M	53	NA
FEMALE	Oe- M	11	NA
FEMALE	Oe- M	1	380
FEMALE	Oe- M	4	162
FEMALE	Oe- M	38	NA
FEMALE	Oe- M	11	NA
FEMALE	Oe- M	119	NA
FEMALE	Oe- M	8	335
FEMALE	Oe- M	62	NA
FEMALE	Oe- M	38	NA
FEMALE	Oe- M	62	NA
FEMALE	Oe- M	3	415
FEMALE	Oe- M	6	NA
FEMALE	Oe- M	9	NA
FEMALE	Oe- M	2	NA
FEMALE	Oe- M	186	NA
FEMALE	Oe- M	98	NA
FEMALE	Oe- M	NA	NA
FEMALE	Oe- M	91	NA
FEMALE	Oe- M	NA	NA
FEMALE	Oe- M	303	332
FEMALE	Oe- M	14	NA
FEMALE	Oe- M	252	NA
FEMALE	Oe- M	18	NA
FEMALE	Oe- M	3	321
FEMALE	Oe- M	216	60
FEMALE	Oe- M	13	NA
FEMALE	Oe- M	NA	NA
FEMALE	Oe- M	8	NA
FEMALE	Oe- M	2	NA
FEMALE	Oe- M	8	200
FEMALE	Oe- M	11	238
FEMALE	Oe- M	6	50
FEMALE	Oe- M	41	NA
FEMALE	Oe- M	3	305
FEMALE	Oe- M	10	NA
FEMALE	Oe- M	3	NA
FEMALE	Oe- M	1	23
FEMALE	Oe- M	51	NA
FEMALE	Oe- M	3	NA
FEMALE	Oe- M	3	35
FEMALE	Oe- M	2	NA
FEMALE	Oe- M	20	NA
FEMALE	Oe- M	5	131
FEMALE	Oe- M	3	330
FEMALE	Oe- M	11	NA
FEMALE	Oe- M	3	497
FEMALE	Oe- M	15	268
FEMALE	Oe- M	2	NA
FEMALE	Oe- M	3	127
FEMALE	Oe- M	11	NA
FEMALE	Oe- M	6	232
FEMALE	Oe- M	8	NA
FEMALE	Oe- M	7	NA
FEMALE	Oe- M	35	4
FEMALE	Oe- M	37	NA
FEMALE	Oe- M	13	270
FEMALE	Oe- M	3	NA
FEMALE	Oe- M	NA	NA
FEMALE	Oe- M	179	NA
FEMALE	Oe- M	23	NA
FEMALE	Oe- M	NA	NA
FEMALE	Oe- M	2	NA
FEMALE	Oe- M	6	NA
FEMALE	Oe- M	30	45
FEMALE	Oe- M	2	NA
FEMALE	Oe- M	8	NA
FEMALE	Oe- M	49	NA
FEMALE	Oe- M	NA	NA
FEMALE	Oe- M	2	NA
FEMALE	Oe- M	27	NA
FEMALE	Oe- M	19	179
FEMALE	Oe- M	12	NA
FEMALE	Oe- M	100	NA
FEMALE	Oe- M	5	NA
FEMALE	Oe- M	4	NA
FEMALE	Oe- M	2	NA
FEMALE	Oe- M	3	330
FEMALE	Oe- M	5	135
FEMALE	Oe- M	259	251
FEMALE	Oe- M	14	NA
FEMALE	Oe- M	3	NA
FEMALE	Oe- M	5	NA
FEMALE	Oe- M	1	NA
FEMALE	Oe- M	4	NA
FEMALE	Oe- M	2	NA
FEMALE	Oe- M	7	NA
FEMALE	Oe- M	3	NA
FEMALE	Oe- M	5	NA
FEMALE	Desat 1 M	29	NA
FEMALE	Desat 1 M	12	188
FEMALE	Desat 1 M	4	NA
FEMALE	Desat 1 M	11	NA
FEMALE	Desat 1 M	272	NA
FEMALE	Desat 1 M	4	NA
FEMALE	Desat 1 M	3	NA
FEMALE	Desat 1 M	5	157
FEMALE	Desat 1 M	298	52
FEMALE	Desat 1 M	NA	NA
FEMALE	Desat 1 M	NA	NA
FEMALE	Desat 1 M	130	105
FEMALE	Desat 1 M	4	158
FEMALE	Desat 1 M	18	525
FEMALE	Desat 1 M	8	378
FEMALE	Desat 1 M	3	113
FEMALE	Desat 1 M	3	113
FEMALE	Desat 1 M	3	210
FEMALE	Desat 1 M	4	NA
FEMALE	Desat 1 M	3	308
FEMALE	Desat 1 M	4	118
FEMALE	Desat 1 M	4	54
FEMALE	Desat 1 M	4	191
FEMALE	Desat 1 M	4	NA
FEMALE	Desat 1 M	3	146
FEMALE	Desat 1 M	10	27
FEMALE	Desat 1 M	7	NA
FEMALE	Desat 1 M	5	NA
FEMALE	Desat 1 M	3	NA
FEMALE	Desat 1 M	3	138
FEMALE	Desat 1 M	4	NA
FEMALE	Desat 1 M	NA	NA
FEMALE	Desat 1 M	3	NA
FEMALE	Desat 1 M	5	25
FEMALE	Desat 1 M	18	22
FEMALE	Desat 1 M	3	32
FEMALE	Desat 1 M	3	67
FEMALE	Desat 1 M	3	545
FEMALE	Desat 1 M	2	55
FEMALE	Desat 1 M	3	85
FEMALE	Desat 1 M	NA	NA
FEMALE	Desat 1 M	5	96
FEMALE	Desat 1 M	7	33
FEMALE	Desat 1 M	3	66
FEMALE	Desat 1 M	4	55
FEMALE	Desat 1 M	NA	NA
FEMALE	Desat 1 M	4	45
FEMALE	Desat 1 M	3	25
FEMALE	Desat 1 M	4	24
FEMALE	Desat 1 M	3	75
FEMALE	Desat 1 M	4	419
FEMALE	Desat 1 M	5	30
FEMALE	Desat 1 M	4	43
FEMALE	Desat 1 M	3	NA
FEMALE	Desat 1 M	NA	NA
FEMALE	Desat 1 M	482	57
FEMALE	Desat 1 M	3	339
FEMALE	Desat 1 M	3	80
FEMALE	Desat 1 M	12	NA
FEMALE	Desat 1 M	5	NA
FEMALE	Desat 1 M	6	48
FEMALE	Desat 1 M	NA	NA
FEMALE	Desat 1 M	4	45
FEMALE	Desat 1 M	NA	NA
FEMALE	Desat 1 M	5	105
FEMALE	Desat 1 M	3	559
FEMALE	Desat 1 M	3	NA
FEMALE	Desat 1 M	8	34
FEMALE	Desat 1 M	3	147
FEMALE	Desat 1 M	4	55
FEMALE	Desat 1 M	14	53
FEMALE	Desat 1 M	7	38
FEMALE	Desat 1 M	8	34
FEMALE	Desat 1 M	3	147
FEMALE	Desat 1 M	4	55
FEMALE	Desat 1 M	14	53
FEMALE	Desat 1 M	7	38
FEMALE	Desat 1 M	3	30
FEMALE	Desat 1 M	NA	NA
FEMALE	Desat 1 M	3	27
FEMALE	Desat 1 M	58	30
FEMALE	Desat 1 M	NA	NA
FEMALE	Desat 1 M	492	24
FEMALE	Desat 1 M	3	72
FEMALE	Desat 1 M	3	15
FEMALE	Desat 1 M	145	59
FEMALE	Desat 1 M	16	10
FEMALE	Desat 1 M	3	30
FEMALE	Desat 1 M	3	283
FEMALE	Desat 1 M	3	27
FEMALE	Desat 1 M	3	NA
FEMALE	Desat 1 M	NA	NA
FEMALE	Desat 1 F	4	83
FEMALE	Desat 1 F	83	28
FEMALE	Desat 1 F	88	200
FEMALE	Desat 1 F	28	NA
FEMALE	Desat 1 F	4	107
FEMALE	Desat 1 F	NA	NA
FEMALE	Desat 1 F	4	67
FEMALE	Desat 1 F	133	NA
FEMALE	Desat 1 F	4	NA
FEMALE	Desat 1 F	17	NA
FEMALE	Desat 1 F	8	351
FEMALE	Desat 1 F	NA	NA
FEMALE	Desat 1 F	2	387
FEMALE	Desat 1 F	4	277
FEMALE	Desat 1 F	5	111
FEMALE	Desat 1 F	5	80
FEMALE	Desat 1 F	4	135
FEMALE	Desat 1 F	23	93
FEMALE	Desat 1 F	282	112
FEMALE	Desat 1 F	3	265
FEMALE	Desat 1 F	6	284
FEMALE	Desat 1 F	3	113
FEMALE	Desat 1 F	3	124
FEMALE	Desat 1 F	64	106
FEMALE	Desat 1 F	NA	NA
FEMALE	Desat 1 F	4	53
FEMALE	Desat 1 F	54	15
FEMALE	Desat 1 F	NA	NA
FEMALE	Desat 1 F	119	39
FEMALE	Desat 1 F	14	340
FEMALE	Desat 1 F	3	62
FEMALE	Desat 1 F	3	NA
FEMALE	Desat 1 F	6	116
FEMALE	Desat 1 F	12	107
FEMALE	Desat 1 F	250	NA
FEMALE	Desat 1 F	NA	NA
FEMALE	Desat 1 F	3	429
FEMALE	Desat 1 F	3	52
FEMALE	Desat 1 F	3	NA
FEMALE	Desat 1 F	16	72
FEMALE	Desat 1 F	3	NA
FEMALE	Desat 1 F	3	NA
FEMALE	Desat 1 F	11	NA
FEMALE	Desat 1 F	3	NA
FEMALE	Desat 1 F	6	43
FEMALE	Desat 1 F	4	106
FEMALE	Desat 1 F	3	40
FEMALE	Desat 1 F	12	NA
FEMALE	Desat 1 F	3	74
FEMALE	Desat 1 F	5	NA
FEMALE	Desat 1 F	7	NA
FEMALE	Desat 1 F	6	NA
FEMALE	Desat 1 F	92	NA
FEMALE	Desat 1 F	223	NA
FEMALE	Desat 1 F	6	306
FEMALE	Desat 1 F	2	314
FEMALE	Desat 1 F	3	72
FEMALE	Desat 1 F	3	38
FEMALE	Desat 1 F	5	22
FEMALE	Desat 1 F	3	153
FEMALE	Desat 1 F	8	31
FEMALE	Desat 1 F	3	118
FEMALE	Desat 1 F	3	298
FEMALE	Desat 1 F	4	33
FEMALE	Desat 1 F	3	NA
FEMALE	Desat 1 F	42	40
FEMALE	Desat 1 F	3	91
FEMALE	Desat 1 F	2	331
FEMALE	Desat 1 F	3	NA
FEMALE	Desat 1 F	42	40
FEMALE	Desat 1 F	3	91
FEMALE	Desat 1 F	2	331
FEMALE	Desat 1 F	3	NA
FEMALE	Desat 1 F	209	17
FEMALE	Desat 1 F	15	188
FEMALE	Desat 1 F	3	155
FEMALE	Desat 1 F	123	44
FEMALE	Desat 1 F	44	26
FEMALE	Desat 1 F	3	126
FEMALE	Desat 1 F	8	69
FEMALE	Desat 1 F	8	9
FEMALE	Desat 1 F	2	123
FEMALE	Desat 1 F	53	65
FEMALE	Desat 1 F	4	NA
FEMALE	Desat 1 F	3	145
FEMALE	Desat 1 F	4	29
FEMALE	Desat 1 F	103	52
FEMALE	Desat 1 F	2	160
FEMALE	Dechor. Cs M	NA	NA
FEMALE	Dechor. Cs M	1	51
FEMALE	Dechor. Cs M	NA	NA
FEMALE	Dechor. Cs M	NA	NA
FEMALE	Dechor. Cs M	460	NA
FEMALE	Dechor. Cs M	2	NA
FEMALE	Dechor. Cs M	32	78
FEMALE	Dechor. Cs M	1	17
FEMALE	Dechor. Cs M	2	68
FEMALE	Dechor. Cs M	7	142
FEMALE	Dechor. Cs M	3	NA
FEMALE	Dechor. Cs M	5	NA
FEMALE	Dechor. Cs M	2	107
FEMALE	Dechor. Cs M	4	529
FEMALE	Dechor. Cs M	3	124
FEMALE	Dechor. Cs M	NA	NA
FEMALE	Dechor. Cs M	123	21
FEMALE	Dechor. Cs M	62	NA
FEMALE	Dechor. Cs M	184	NA
FEMALE	Dechor. Cs M	17	NA
FEMALE	Dechor. Cs M	330	NA
FEMALE	Dechor. Cs M	2	239
FEMALE	Dechor. Cs M	NA	NA
FEMALE	Dechor. Cs M	208	31
FEMALE	Dechor. Cs M	3	38
FEMALE	Dechor. Cs M	NA	NA
FEMALE	Dechor. Cs M	4	96
FEMALE	Dechor. Cs M	3	83
FEMALE	Dechor. Cs M	16	120
FEMALE	Dechor. Cs M	102	100
FEMALE	Dechor. Cs M	5	116
FEMALE	Dechor. Cs M	NA	NA
FEMALE	Dechor. Cs M	2	28
FEMALE	Dechor. Cs M	NA	NA
FEMALE	Dechor. Cs M	1	62
FEMALE	Dechor. Cs M	47	NA
FEMALE	Dechor. Cs M	2	56
FEMALE	Dechor. Cs M	6	64
FEMALE	Dechor. Cs M	6	NA
FEMALE	Dechor. Cs M	3	121
FEMALE	Dechor. Cs M	2	NA
FEMALE	Dechor. Cs M	172	88
FEMALE	Dechor. Cs M	NA	NA
FEMALE	Dechor. Cs M	5	NA
FEMALE	Dechor. Cs M	4	NA
FEMALE	Dechor. Cs M	19	34
FEMALE	Dechor. Cs M	4	NA
FEMALE	Dechor. Cs M	69	NA
FEMALE	Dechor. Cs M	88	NA
FEMALE	Dechor. Cs M	2	104
FEMALE	Dechor. Cs M	2	29
FEMALE	Dechor. Cs M	219	NA
FEMALE	Dechor. Cs M	3	154
FEMALE	Dechor. Cs M	3	194
FEMALE	Dechor. Cs M	3	45
FEMALE	Dechor. Cs M	168	10
FEMALE	Dechor. Cs M	99	65
FEMALE	Dechor. Cs M	3	NA
FEMALE	Dechor. Cs M	13	51
FEMALE	Dechor. Cs M	10	40
FEMALE	Dechor. Cs M	2	115
FEMALE	Dechor. Cs M	NA	NA
FEMALE	Dechor. Cs M	58	47
FEMALE	Dechor. Cs M	91	NA
FEMALE	Dechor. Cs M	68	23
FEMALE	Dechor. Cs M	3	87
FEMALE	Dechor. Cs M	6	39
FEMALE	Dechor. Cs M	3	NA
FEMALE	Dechor. Cs M	1	124
FEMALE	Dechor. Cs M	38	NA
FEMALE	Dechor. Cs M	25	NA
FEMALE	Dechor. Cs M	50	66
FEMALE	Dechor. Cs M	NA	NA
FEMALE	Dechor. Cs M	16	61
FEMALE	Dechor. Cs M	212	NA
FEMALE	Dechor. Cs M	17	NA
FEMALE	Dechor. Cs M	2	NA
FEMALE	Dechor. Cs M	2	NA
FEMALE	Dechor. Cs M	3	32
FEMALE	Dechor. Cs M	370	NA
FEMALE	Dechor. Cs M	29	348
FEMALE	Dechor. Cs M	3	212
FEMALE	Dechor. Cs M	37	NA
FEMALE	Dechor. Cs M	29	77
FEMALE	Dechor. Cs M	19	NA
FEMALE	Dechor. Cs M	2	471
FEMALE	Dechor. Cs M	35	165
FEMALE	Dechor. Cs M	37	NA
FEMALE	Dechor. Cs M	13	138
FEMALE	Dechor. Cs M	5	205
FEMALE	Dechor. Cs M	2	NA
FEMALE	Dechor. Cs M	3	NA
FEMALE	Dechor. Cs M	6	NA
FEMALE	Dechor. Cs M	108	34
FEMALE	Dechor. Cs M	5	NA
FEMALE	Dechor. Cs M	63	NA
FEMALE	Dechor. Cs M	98	34
FEMALE	Dechor. Cs M	NA	NA
FEMALE	Dechor. Cs M	47	103
FEMALE	Dechor. Cs M	239	95
FEMALE	Dechor. Cs M	29	NA
FEMALE	Dechor. Cs M	116	NA
FEMALE	Dechor. Cs M	4	33
FEMALE	Dechor. Cs M	60	NA
FEMALE	Antibio. Cs M	2	NA
FEMALE	Antibio. Cs M	2	118
FEMALE	Antibio. Cs M	NA	NA
FEMALE	Antibio. Cs M	NA	NA
FEMALE	Antibio. Cs M	5	NA
FEMALE	Antibio. Cs M	253	NA
FEMALE	Antibio. Cs M	419	34
FEMALE	Antibio. Cs M	270	13
FEMALE	Antibio. Cs M	236	29
FEMALE	Antibio. Cs M	59	14
FEMALE	Antibio. Cs M	122	NA
FEMALE	Antibio. Cs M	2	55
FEMALE	Antibio. Cs M	6	42
FEMALE	Antibio. Cs M	15	15
FEMALE	Antibio. Cs M	6	6
FEMALE	Antibio. Cs M	38	38
FEMALE	Antibio. Cs M	4	161
FEMALE	Antibio. Cs M	15	56
FEMALE	Antibio. Cs M	52	367
FEMALE	Antibio. Cs M	7	NA
FEMALE	Antibio. Cs M	73	NA
FEMALE	Antibio. Cs M	34	NA
FEMALE	Antibio. Cs M	7	NA
FEMALE	Antibio. Cs M	186	NA
FEMALE	Antibio. Cs M	75	NA
FEMALE	Antibio. Cs M	8	NA
FEMALE	Antibio. Cs M	3	NA
FEMALE	Antibio. Cs M	3	NA
FEMALE	Antibio. Cs M	20	NA
FEMALE	Antibio. Cs M	31	NA
FEMALE	Antibio. Cs M	2	NA
FEMALE	Antibio. Cs M	2	NA
FEMALE	Antibio. Cs M	17	NA
FEMALE	Antibio. Cs M	34	NA
FEMALE	Antibio. Cs M	3	NA
FEMALE	Antibio. Cs M	13	556
FEMALE	Antibio. Cs M	46	404
FEMALE	Antibio. Cs M	1	NA
FEMALE	Antibio. Cs M	4	NA
FEMALE	Antibio. Cs M	90	NA
FEMALE	Antibio. Cs M	1	283
FEMALE	Antibio. Cs M	1	NA
FEMALE	Antibio. Cs M	10	47
FEMALE	Antibio. Cs M	18	NA
FEMALE	Antibio. Cs M	21	NA
FEMALE	Antibio. Cs M	2	NA
FEMALE	Antibio. Cs M	14	NA
FEMALE	Antibio. Cs M	1	NA
FEMALE	Antibio. Cs M	6	NA
FEMALE	Antibio. Cs M	1	33
FEMALE	Antibio. Cs M	2	55
FEMALE	Antibio. Cs M	61	118
FEMALE	Antibio. Cs M	61	109
FEMALE	Antibio. Cs M	NA	NA
FEMALE	Antibio. Cs M	1	NA
FEMALE	Antibio. Cs M	4	NA
FEMALE	Antibio. Cs M	3	73
FEMALE	Antibio. Cs M	1	13
FEMALE	Antibio. Cs M	3	26
FEMALE	Antibio. Cs M	3	NA
FEMALE	Antibio. Cs M	2	NA
FEMALE	Antibio. Cs M	2	NA
FEMALE	Antibio. Cs M	4	NA
FEMALE	Antibio. Cs M	45	NA
FEMALE	Antibio. Cs M	3	NA
FEMALE	Antibio. Cs M	1	NA
FEMALE	Antibio. Cs M	69	NA
FEMALE	Antibio. Cs M	8	NA
FEMALE	Antibio. Cs M	32	35
FEMALE	Antibio. Cs M	3	NA
FEMALE	Antibio. Cs M	95	NA
FEMALE	Antibio. Cs M	116	NA
FEMALE	Antibio. Cs M	10	NA
FEMALE	Antibio. Cs M	2	305
FEMALE	Antibio. Cs M	3	187
FEMALE	Antibio. Cs M	38	22
FEMALE	Antibio. Cs M	290	53
FEMALE	Antibio. Cs M	2	NA
FEMALE	Antibio. Cs M	544	21
FEMALE	Antibio. Cs M	8	280
FEMALE	Antibio. Cs M	2	NA
FEMALE	Antibio. Cs M	5	NA
FEMALE	Antibio. Cs M	3	NA

## Sheet: Suppl. Fig4
Tester Males	Lift Up latency	Flight Duration
Cs	26	32
Cs	151	NA
Cs	203	48
Cs	43	NA
Cs	180	241
Cs	9	59
Cs	59	NA
Cs	NA	NA
Cs	2	146
Cs	105	30
Cs	2	155
Cs	5	NA
Cs	59	61
Cs	NA	NA
Cs	NA	NA
Cs	3	NA
Cs	1	52
Cs	3	106
Cs	56	67
Cs	4	NA
Cs	2	292
Cs	3	143
Cs	NA	NA
Cs	536	27
Cs	17	42
Cs	151	NA
Cs	230	44
Cs	1	112
Cs	10	456
Cs	NA	NA
Cs	7	NA
Cs	9	NA
Cs	NA	NA
Cs	476	71
Cs	3	NA
Cs	NA	NA
Cs	NA	NA
Cs	127	20
Cs	10	165
Cs	68	35
Cs	3	NA
Cs	194	NA
Cs	170	NA
Cs	9	NA
Cs	4	458
Cs	2	NA
Cs	8	127
Cs	66	NA
Antibio. Cs	NA	NA
Antibio. Cs	NA	NA
Antibio. Cs	51	NA
Antibio. Cs	420	NA
Antibio. Cs	52	NA
Antibio. Cs	2	NA
Antibio. Cs	498	NA
Antibio. Cs	2	NA
Antibio. Cs	34	NA
Antibio. Cs	522	46
Antibio. Cs	2	NA
Antibio. Cs	NA	NA
Antibio. Cs	47	NA
Antibio. Cs	NA	NA
Antibio. Cs	2	540
Antibio. Cs	57	NA
Antibio. Cs	9	175
Antibio. Cs	5	323
Antibio. Cs	7	NA
Antibio. Cs	31	65
Antibio. Cs	18	NA
Antibio. Cs	138	NA
Antibio. Cs	2	72
Antibio. Cs	NA	NA
Antibio. Cs	131	95
Antibio. Cs	8	NA
Antibio. Cs	3	NA
Antibio. Cs	NA	NA
Antibio. Cs	2	72
Antibio. Cs	249	NA
Antibio. Cs	NA	NA
Antibio. Cs	1	27
Antibio. Cs	2	127
Antibio. Cs	2	23
Antibio. Cs	2	131
Antibio. Cs	19	486
Antibio. Cs	1	NA
Antibio. Cs	2	39
Antibio. Cs	2	33
Antibio. Cs	5	371
Antibio. Cs	23	81
Antibio. Cs	4	5
Antibio. Cs	NA	NA
Antibio. Cs	2	NA
Antibio. Cs	2	144
Antibio. Cs	1	NA
Antibio. Cs	310	NA
Antibio. Cs	1	14
Antibio. Cs	25	NA
Antibio. Cs	2	NA
Antibio. Cs	2	278
Antibio. Cs	2	11
Antibio. Cs	29	41
Antibio. Cs	4	NA
Antibio. Cs	12	133
Antibio. Cs	2	74
Antibio. Cs	406	27
Antibio. Cs	NA	NA
Antibio. Cs	1	NA
Antibio. Cs	167	NA
Antibio. Cs	1	36
Antibio. Cs	279	24
Antibio. Cs	364	NA
Antibio. Cs	38	30
Antibio. Cs	3	NA
Antibio. Cs	1	NA
Antibio. Cs	3	278
Antibio. Cs	3	33
Antibio. Cs	181	NA
Antibio. Cs	253	NA
Antibio. Cs	NA	NA
Antibio. Cs	2	112
Antibio. Cs	43	32
Antibio. Cs	10	154
Antibio. Cs	553	NA
Antibio. Cs	4	40
z30	NA	NA
z30	65	11
z30	8	23
z30	11	20
z30	NA	NA
z30	NA	NA
z30	NA	NA
z30	5	15
z30	26	NA
z30	NA	NA
z30	NA	NA
z30	7	NA
z30	223	175
z30	147	NA
z30	401	50
z30	18	41
z30	140	24
z30	514	NA
z30	200	NA
z30	235	21
z30	150	39
z30	NA	NA
z30	NA	NA
z30	45	189
z30	259	NA
z30	NA	NA
z30	NA	NA
z30	277	NA
z30	NA	NA
z30	521	48
z30	2	493
z30	NA	NA
z30	217	173
z30	154	66
z30	NA	NA
z30	256	41
z30	3	12
z30	31	28
z30	37	82
z30	3	29
D. simulans	114	11
D. simulans	18	27
D. simulans	11	10
D. simulans	39	9
D. simulans	25	NA
D. simulans	218	NA
D. simulans	178	68
D. simulans	216	262
D. simulans	NA	NA
D. simulans	39	53
D. simulans	136	37
D. simulans	162	225
D. simulans	156	153
D. simulans	35	30
D. simulans	NA	NA
D. simulans	4	7
D. simulans	120	NA
D. simulans	98	276
D. simulans	94	NA
D. simulans	63	NA
D. simulans	161	NA
D. simulans	9	32
D. simulans	181	373
D. simulans	15	514
D. simulans	17	44
D. simulans	53	NA
D. simulans	99	NA
D. simulans	11	NA
D. simulans	45	NA
D. simulans	229	129
D. simulans	55	137
D. simulans	228	271
D. simulans	1	439
D. simulans	62	195
D. simulans	7	NA
D. simulans	3	16
D. simulans	115	64
D. simulans	35	NA
D. simulans	1	392
D. simulans	44	324
D. simulans	209	NA
D. simulans	228	NA
D. simulans	135	220
D. simulans	NA	NA
D. simulans	62	229
D. simulans	126	397
D. simulans	131	263
D. simulans	199	399
D. simulans	250	NA
D. simulans	81	56
D. simulans	135	114
D. simulans	7	587
D. simulans	2	NA
D. simulans	2	181
D. simulans	16	464
D. simulans	128	35
D. simulans	2	68
D. simulans	7	77
D. simulans	58	398
D. simulans	109	28
D. simulans	98	8
D. simulans	15	28
